# Supplementary material for: Metabolite-Centric Reporter Pathway and Tripartite Network Analysis of Arabidopsis Under Cold Stress
Source: Front Bioeng Biotechnol. 2018 Sep 11;6:121. doi: 10.3389/fbioe.2018.00121 (PMC6143811; doi:10.3389/fbioe.2018.00121)
Supplement: Supplementary file 5 [file Data_sheet_1.xls]

## Sheet: Metabolites
Met_Names	3h_Mets_PValues	6h_Mets_PValues	12h_Mets_PValues	24h_Mets_PValues
L-allo-threonine	0.787402	0.834982	0.371899	0.00118875
a_pectate	0.03367	0.114252	0.0211028	0.00783272
indole-3-butyrate	0.357776	0.466904	0.308206	0.0111288
indole-3-butyryl-glucose	0.357776	0.466904	0.308206	0.0111288
UDP-alpha-D-xylose	0.128652	0.039319	0.00212388	0.0116387
a_1,2-diacyl-sn-glycerol_3-phosphate	0.0316394	0.0234811	0.0691689	0.0126003
a_1-phosphatidyl-1D-myo-inositol_4,5-bisphosphate	0.00535373	0.0812207	0.02957	0.0134112
8-methylthiooctyl_glucosinolate	0.654393	0.257478	0.10328	0.0135142
3-methylthiopropyl-glucosinolate	0.654393	0.257478	0.104507	0.0135142
4-methylthiobutyl_glucosinolate	0.654393	0.257478	0.104507	0.0135142
5-methylthiopentylglucosinolate	0.654393	0.257478	0.104507	0.0135142
6-methylthiohexylglucosinolate	0.654393	0.257478	0.104507	0.0135142
7-methylthioheptyl_glucosinolate	0.654393	0.257478	0.104507	0.0135142
2-succinylbenzoate	0.917626	0.62208	0.285344	0.0141073
[(1->4)-beta-D-xylan](n)	0.386315	0.1586	0.0920357	0.0142566
[(1->4)-beta-D-xylan](n+1)	0.386315	0.1586	0.0920357	0.0142566
a_glycogen	0.374033	0.593499	0.781454	0.0148083
3-methylthiopropyl-desulfoglucosinolate	0.992741	0.76625	0.148232	0.0159347
4-methylthiobutyldesulfoglucosinolate	0.992741	0.76625	0.148232	0.0159347
5-methylthiopentyldesulfoglucosinolate	0.992741	0.76625	0.148232	0.0159347
6-methylthiohexyldesulfoglucosinolate	0.992741	0.76625	0.148232	0.0159347
7-methylthioheptyldesulfoglucosinolate	0.992741	0.76625	0.148232	0.0159347
8-methylthiooctyldesulfoglucosinolate	0.992741	0.76625	0.148232	0.0159347
benzyl-desulfoglucosinolate	0.992741	0.76625	0.148232	0.0159347
indolylmethyl-desulfoglucosinolate	0.992741	0.76625	0.148232	0.0159347
a_donor_xyloglucan	0.140665	0.0028428	0.08807	0.0159663
a_donor_Xyloglucan_with_cleaved_xyloglucanyl_segment	0.140665	0.0028428	0.08807	0.0159663
an_acceptor_Xyloglucan	0.140665	0.0028428	0.08807	0.0159663
an_acceptor_xyloglucan_with_xyloglucanyl_segment	0.140665	0.0028428	0.08807	0.0159663
a_secondary_alcohol	0.0280037	0.0403664	0.377709	0.0160336
a_1-phosphatidyl-1D-myo-inositol_4-phosphate	0.0456492	0.153003	0.0680665	0.0161488
4-(2-carboxyphenyl)-4-oxobutyryl-CoA	0.78059	0.594969	0.0728846	0.0167235
[(1->4)-alpha-D-glucosyl](n-1)	0.0817249	0.338005	0.407809	0.0177174
[(1->4)-alpha-D-glucosyl]n	0.0817249	0.338005	0.407809	0.0177174
prephenate	0.122088	0.43444	0.734864	0.0177512
L-arogenate	0.0173173	0.188971	0.33126	0.0190519
a_1-phosphatidyl-1D-myo-inositol_3,4-bisphosphate	0.218261	0.218636	0.322237	0.0195067
a_CDP-diacylglycerol	0.648801	0.378126	0.343719	0.0208534
alpha-D-glucose_1-phosphate	0.0155368	0.0464194	0.0213617	0.0210514
3-butenylglucosinolate	0.0722023	0.0659923	0.0549194	0.0213591
2,6-dioxo-6-phenylhexa-3-enoate	0.269055	0.340781	0.162043	0.0223725
a_ketone	0.27646	0.0735723	0.268989	0.0226141
4-methylsulfinylbutyl_glucosinolate	0.52152	0.123371	0.0766567	0.0226507
(1,4-alpha-D-glucosyl)(n)	0.0421287	0.108847	0.195493	0.0241773
2-deoxy-alpha-D-ribose_1-phosphate	0.0942892	0.0705092	0.0566084	0.0258282
a_purine_2-deoxyribonucleoside	0.0942892	0.0705092	0.0566084	0.0258282
a_purine_base	0.0942892	0.0705092	0.0566084	0.0258282
a_purine_ribonucleoside	0.0942892	0.0705092	0.0566084	0.0258282
N-acetyl-alpha-D-galactosamine_1-phosphate	0.960286	0.587311	0.0656907	0.0263623
UDP-N-acetyl-alpha-D-galactosamine	0.960286	0.587311	0.0656907	0.0263623
UDP-N-acetyl-D-galactosamine	0.960286	0.587311	0.0656907	0.0263623
D-ribulose_5-phosphate	0.726172	0.575443	0.075402	0.0264537
all-trans-heptaprenyl_diphosphate	0.176155	0.123372	0.374641	0.0275247
all-trans-hexaprenyl_diphosphate	0.176155	0.123372	0.573952	0.0275247
all-trans-octaprenyl_diphosphate	0.176155	0.123372	0.573952	0.0275247
geranylfarnesyl_diphosphate	0.176155	0.123372	0.573952	0.0275247
trans-polyisoprenyln+1-PP	0.176155	0.123372	0.573952	0.0275247
trans-polyisoprenyln-PP	0.176155	0.123372	0.573952	0.0275247
cellulose(n)	0.0466141	0.0899744	0.166169	0.0285889
cellulose(n+1)	0.0466141	0.0899744	0.166169	0.0285889
pseudotropine	0.119104	0.155375	0.0274283	0.0286604
tropine	0.119104	0.155375	0.0274283	0.0286604
tropinone	0.119104	0.155375	0.0274283	0.0286604
glucamannan(n)	0.197419	0.142453	0.0919133	0.0303177
glucomannan(n+1)	0.197419	0.142453	0.0919133	0.0303177
1,2-di-O-sinapoyl-beta-D-glucose	0.0591499	0.371171	0.027796	0.0312022
sinapoyl-(S)-malate	0.358505	0.778069	0.027796	0.0312022
sucrose_6F-phosphate	0.405166	0.027613	0.382921	0.032684
(1,4-alpha-D-galacturonosyl)(n)	0.0570624	0.0193228	0.046057	0.0338477
methylene-tetrahydropteroyl-[gamma-Glu](n)	0.996315	0.464371	0.188671	0.0341469
methylene-tetrahydropteroyl-[gamma-Glu](n+1)	0.996315	0.464371	0.188671	0.0341469
a_glucosylated_glycogenin	0.417132	0.84701	0.954049	0.0344191
n_starch	0.417132	0.84701	0.954049	0.0344191
acetaldehyde	0.138314	0.156325	0.688441	0.0347106
an_[apo_BCAA_dehydrogenase_E2_protein]_N6-S-[2-methylpropanoyl]dihydrolipoyl-L-lysine	0.861772	0.832498	0.323016	0.0369612
2-methylbutanoyl-CoA	0.90393	0.832498	0.323016	0.0369612
a_[apo_BCAA_dehydrogenase_E2_protein]_N6-S-[3-methylbutanoyl]dihydrolipoyl-L-lysine	0.906083	0.832498	0.323016	0.0369612
an_[apo_BCAA_dehydrogenase_E2_protein]_N6-S-[2-methylbutanoyl]dihydrolipoyl-L-lysine	0.906083	0.832498	0.323016	0.0369612
an_[apo_BCAA_dehydrogenase_E2_protein]_N6-dihydrolipoyl-L-lysine	0.848818	0.949725	0.323016	0.0369612
fecosterol	0.0579776	0.22792	0.5619	0.0385541
zymosterol	0.0579776	0.22792	0.5619	0.0385541
an_isoflavone-7-O-beta-D-glucoside	0.997114	0.805345	0.531043	0.0400788
luteolin_7-O-glucoside	0.997114	0.805345	0.531043	0.0400788
a_[protein]-L-aspartate	0.257649	0.0745826	0.0918239	0.040506
a_[protein]-N4-(N-acetyl-beta-D-glucosaminyl)-L-asparagine	0.257649	0.0745826	0.0918239	0.040506
2-hydroxy-3-butenylglucosinolate	0.014656	0.0834304	0.326107	0.0410996
a_pectate_oligosaccharide_with_4-(4-deoxy-alpha-D-galact-4-enuronosyl)-D-galacturonate_end	0.380327	0.171209	0.0381111	0.041549
a_1,2-diacyl-sn-glycerol	0.723539	0.69466	0.128768	0.0430144
glutathione	0.00436907	0.156924	0.00178729	0.0435808
UDP-alpha-D-glucose	0.486817	0.232038	0.0283005	0.0442267
8-methylsulfinyloctyl_glucosinolate	0.486451	0.186679	0.332541	0.0442688
5-methylsulfinylpentyl_glucosinolate	0.486451	0.186679	0.416582	0.0442688
6-methylsulfinylhexyl_glucosinolate	0.486451	0.186679	0.416582	0.0442688
7-methylsulfinylheptyl_glucosinolate	0.486451	0.186679	0.416582	0.0442688
N,N-dimethylaniline	0.613035	0.186679	0.416582	0.0442688
N,N-dimethylaniline-N-oxide	0.613035	0.186679	0.416582	0.0442688
a_1,4-alpha-D-glucan	0.299865	0.206001	0.619073	0.0454801
S-hydroxymethylglutathione	0.275297	0.12204	0.543911	0.0465446
a_1,2-diacyl-sn-glycerol[out]	0.369033	0.0696607	0.245466	0.0479674
a_pectin	0.019852	0.0670938	0.0635101	0.0481573
n_methanol	0.019852	0.0670938	0.0635101	0.0481573
L-valine	0.526568	0.517785	0.670171	0.0495552
4-methyl-2-oxopentanoate	0.724002	0.791926	0.545925	0.051661
a_[histone]_N6-methyl-L-lysine	0.657928	0.686913	0.583943	0.0516854
a_[histone]-L-lysine	0.657928	0.686913	0.583943	0.0516854
an_alkane	0.273503	0.18622	0.321414	0.0539293
beta-zeacarotene	0.0202084	0.528048	0.540069	0.0545226
n_a_1,4-alpha-D-glucan	0.111102	0.574481	0.928323	0.0547962
alpha-carotene	0.551649	0.138037	0.0782916	0.0557823
zeinoxanthin	0.551649	0.138037	0.0782916	0.0557823
(S)-3-methyl-2-oxopentanoate	0.903163	0.859709	0.614679	0.056185
[fructose-bisphosphate_aldolase]-lysine	0.648928	0.196371	0.0971611	0.0562503
a_[fructose-bisphosphate_aldolase]-N6,_N6,N6-trimethyl-L-lysine	0.648928	0.196371	0.0971611	0.0562503
a_phenolic_donor	0.23001	0.26308	0.274249	0.0565112
a_phenoxyl_radical_of_a_phenolic_donor	0.23001	0.26308	0.274249	0.0565112
fructose_1,6-bisphosphate	0.0735222	0.0917006	0.0408628	0.0572601
L-ascorbate	0.251396	0.439348	0.490898	0.0574003
(1,4-alpha-D-glucosyl)(n-1)	0.159396	0.233771	0.241116	0.0581525
4-methylthiobutylhydroximate	0.990681	0.86984	0.520885	0.0588723
5-methylthiopentylhydroximate	0.990681	0.86984	0.520885	0.0588723
6-methylthiohexylhydroximate	0.990681	0.86984	0.520885	0.0588723
7-methylthioheptylhydroximate	0.990681	0.86984	0.520885	0.0588723
8-methylthiooctylhydroximate	0.990681	0.86984	0.520885	0.0588723
9-methylthiononylhydroximate	0.990681	0.86984	0.520885	0.0588723
indolylmethylthiohydroximate	0.990681	0.86984	0.520885	0.0588723
phenylacetothiohydroximate	0.990681	0.86984	0.520885	0.0588723
a_very-long-chain_aldehyde	0.771574	0.281521	0.264572	0.0606957
a_demethylmenaquinol	0.0787441	0.312095	0.279054	0.0612678
1,3-beta-D-glucan(n)	0.0892775	0.0475926	0.22069	0.0614392
3-phospho-D-glycerate	0.890439	0.658904	0.386514	0.0616297
(6S)-hydroxyhyoscyamine	0.57474	0.513293	0.398621	0.0616566
L-hyoscyamine	0.57474	0.513293	0.398621	0.0616566
strictosidine	0.13764	0.12792	0.141368	0.0619763
tryptamine	0.13764	0.12792	0.141368	0.0619763
a_very-long-chain_oxoacyl-CoA	0.311952	0.278928	0.0102466	0.0619878
CDP-1,2-dipalmitoylglycerol	0.370951	0.385875	0.162607	0.0621616
CDP-1-18:1(9Z)-2-18:1(9Z)-glycerol	0.370951	0.385875	0.162607	0.0621616
a_triglyceride	0.216221	0.188068	0.0160298	0.0626117
cyanidin_3-O-[2-O-(2-O-(sinapoyl)_xylosyl)_6-O-(p-coumaroyl)_glucoside]_5-O-[6-O-(malonyl)_glucoside	0.468112	0.244085	0.348168	0.0633041
S-formylglutathione	0.409221	0.123215	0.529792	0.0639155
a_3-oxo-5-alpha-steroid	0.17192	0.0873167	0.591433	0.0646802
acetylxylan	0.67664	0.783909	0.613978	0.0651258
n_acetate	0.67664	0.783909	0.613978	0.0651258
a_N-acetylmuramoyl-pentapeptide-diphosphoundecaprenol	0.410833	0.991901	0.428631	0.0656862
a_peptidoglycan	0.410833	0.991901	0.428631	0.0656862
N-acetyl-D-glucosamine	0.410833	0.991901	0.428631	0.0656862
a_primary_alcohol	0.0614608	0.00810864	0.380112	0.0687151
1,2-dipalmitoyl-phosphatidylglycerol-phosphate	0.387139	0.323224	0.226133	0.0700345
phosphatidylglycerophosphate_(dioctadec-9-enoyl(Z))	0.387139	0.323224	0.226133	0.0700345
(R)-S-lactoylglutathione	0.153949	0.407231	0.18904	0.0701354
a_lipid	0.021697	0.287943	0.181205	0.0702334
a_lipid_hydroperoxide	0.021697	0.287943	0.181205	0.0702334
16-oxo-palmitate	0.171348	0.353739	0.0855835	0.0704831
18-oxo-oleate	0.171348	0.353739	0.0855835	0.0704831
a_very-long-chain_(3R)-3-hydroxyacyl-CoA	0.381608	0.588236	0.102583	0.0706446
UDP-alpha-D-glucuronate	0.204132	0.132292	0.227845	0.071649
UMP	0.427791	0.161679	0.160332	0.0716548
D-glyceraldehyde_3-phosphate	0.404398	0.210211	0.0989656	0.0735659
hydrogen_cyanide	0.0427498	0.242521	0.0746361	0.0739915
sinapate	0.290985	0.0942683	0.34982	0.0743091
UDP-alpha-D-galacturonate	0.130134	0.0101212	0.0476196	0.0745214
(1,4-alpha-D-galacturonosyl)(n+m)	0.081961	0.00983238	0.0318436	0.0755266
5,5-diadenosine_hexaphosphate	0.474489	0.563546	0.387958	0.0755324
5,5-diadenosine_pentaphosphate	0.474489	0.563546	0.387958	0.0755324
adenosine_pentaphosphate	0.474489	0.563546	0.387958	0.0755324
adenosine_tetraphosphate	0.474489	0.563546	0.387958	0.0755324
benzylglucosinolate	0.723886	0.489431	0.0588063	0.0759497
a_1,2-diglyceride	0.252272	0.557884	0.0146844	0.0761124
glutathione_disulfide	0.00304956	0.0773952	0.0078574	0.0764203
3-methylsulfinylpropyl-glucosinolate	0.777408	0.41973	0.313718	0.0783966
monodehydroascorbate_radical	0.534958	0.82937	0.308242	0.0794073
a_dinucleotide_(nucleic_acid)	0.253546	0.540359	0.209483	0.0795706
a_feruloyl-polysaccharide	0.467826	0.0950528	0.318971	0.0799592
19-O-beta-glucopyranosyl-steviol	0.406385	0.771637	0.189127	0.0800162
rubusoside	0.406385	0.771637	0.189127	0.0800162
steviol	0.406385	0.771637	0.189127	0.0800162
steviolmonoside	0.406385	0.771637	0.189127	0.0800162
GDP-alpha-D-glucose	0.26614	0.0894475	0.0923801	0.0809569
5-phospho-alpha-D-ribose_1-diphosphate	0.278878	0.14175	0.203974	0.0811639
a_1-phosphatidyl-1D-myo-inositol_3-phosphate	0.348429	0.426887	0.739506	0.0813512
squalene	0.434473	0.14978	0.117294	0.0829811
1-deoxy-D-xylulose_5-phosphate	0.715765	0.969197	0.266579	0.0831256
a_xyloglucan	0.344007	0.0652677	0.259223	0.0846757
n_a_xyloglucan_oligosaccharide	0.344007	0.0652677	0.259223	0.0846757
L-valyl-tRNAval	0.517828	0.428268	0.490841	0.0859311
tRNAval	0.517828	0.428268	0.490841	0.0859311
4-hydroxy-3-indolylmethyl-glucosinolate	0.522591	0.217347	0.0120422	0.0863286
SHG-glucosyln	0.116186	0.115581	0.354325	0.0864522
SHG-glucosyln+1	0.116186	0.115581	0.354325	0.0864522
2-cis,4-trans-xanthoxin	0.135951	0.82746	0.846902	0.0884597
an_XXXG_xylogulcan	0.234716	0.20916	0.00804411	0.090124
(2S,3R)-2-amino-3-methyl-4-ketopentanoate	0.7724	0.42727	0.412206	0.095616
(2S,3R,4S)-4-hydroxy-L-isoleucine	0.7724	0.42727	0.412206	0.095616
1-hydroxy-3-indolylmethyl_glucosinolate	0.663919	0.290992	0.0182648	0.0969341
10-formyl-tetrahydropteroyl-[gamma-Glu](n+1)	0.976921	0.250869	0.136955	0.098166
tetrahydropteroyl-[gamma-Glu](n+1)	0.976921	0.250869	0.136955	0.098166
tetrahydropteroyl_mono-L-glutamate	0.976921	0.250869	0.136955	0.098166
THF-L-glutamate	0.976921	0.250869	0.136955	0.098166
L-homoserine	0.267653	0.289291	0.341417	0.098244
1-aminocyclopropane-1-carboxylate	0.120449	0.202975	0.177241	0.0994779
isobutanoyl-CoA	0.934915	0.875463	0.705853	0.1001
isovaleryl-CoA	0.934915	0.875463	0.705853	0.1001
a_menaquinol	0.153739	0.500049	0.664582	0.100634
demethylmenaquinol-7	0.153739	0.500049	0.664582	0.100634
menaquinol-7	0.153739	0.500049	0.664582	0.100634
(1,4-alpha-D-glucosyl)(n+1)	0.0322039	0.100061	0.303933	0.100853
beta-cryptoxanthin	0.15325	0.421587	0.221852	0.10162
hydroxy-beta-zeacarotene	0.15325	0.421587	0.221852	0.10162
N-acetyl-beta-glucosaminylamine	0.556795	0.639977	0.119852	0.102038
3-oxo-2-(cis-2-pentenyl)-cyclopentane-1-octanoate	0.290202	0.442966	0.179295	0.102399
uridine	0.699922	0.480322	0.27117	0.102409
a_benzenediol	0.292857	0.284004	0.164085	0.10265
a_benzosemiquinone	0.292857	0.284004	0.164085	0.10265
1,3-beta-D-glucan(n-1)	0.242737	0.0433077	0.387795	0.102779
18-hydroxyoleate	0.135815	0.425461	0.0493087	0.102931
a_reduced_thioredoxin	0.111965	0.104203	0.107136	0.103043
an_oxidized_thioredoxin	0.111965	0.104203	0.107136	0.103043
an_L-1-phosphatidylglycerol-phosphate	0.464397	0.358473	0.200159	0.103593
indole-3-acetyl-glutamate	0.478738	0.478441	0.805799	0.103652
indole-3-acetyl-glutamine	0.478738	0.478441	0.805799	0.103652
indole-3-acetyl-glycine	0.478738	0.478441	0.805799	0.103652
indole-3-acetyl-L-aspartate	0.478738	0.478441	0.805799	0.103652
indole-3-acetyl-methionine	0.478738	0.478441	0.805799	0.103652
indole-3-acetyl-phenylalanine	0.478738	0.478441	0.805799	0.103652
indole-3-acetyl-tryptophan	0.478738	0.478441	0.805799	0.103652
indole-3-acetyl-tyrosine	0.478738	0.478441	0.805799	0.103652
indole-3-acetyl-isoleucine	0.478738	0.478508	0.896458	0.103652
indole-3-acetyl-valine	0.478738	0.478508	0.896458	0.103652
indole-3-acetyl-proline	0.713824	0.755574	0.956272	0.103652
D-ribose_5-phosphate	0.789251	0.655221	0.0170674	0.104766
all-trans-nonaprenyl_diphosphate	0.335486	0.398916	0.565532	0.105234
a_(1,6)-alpha-D-glucosyl-(1,4)-alpha-glucan_highly_branched	0.653236	0.950378	0.998598	0.105998
alpha-D-ribose-1-phosphate	0.237219	0.207565	0.0931081	0.106629
(1,4-alpha-D-galacturonide)(n-1)	0.171127	0.0924762	0.00744547	0.107618
(1,4-alpha-D-galacturonide)n	0.171127	0.0924762	0.00744547	0.107618
glucose-1-phosphate	0.668474	0.179466	0.16677	0.10813
1-18:3-2-16:0-phosphatidylglycerol	0.541237	0.0713634	0.0917121	0.108893
1-18:3-2-trans-16:1-phosphatidylglycerol	0.541237	0.0713634	0.0917121	0.108893
UTP	0.972448	0.53866	0.119126	0.109348
ADP-alpha-D-glucose	0.0242509	0.0668277	0.150278	0.109796
a_phosphatidylcholine[out]	0.661793	0.0876134	0.52062	0.109935
L-proline	0.368732	0.723718	0.503081	0.110377
N-dimethylethanolamine_phosphate	0.516395	0.0584172	0.258465	0.11105
N-methylethanolamine_phosphate	0.516395	0.0584172	0.258465	0.11105
a_[TusE_sulfur_carrier_protein]-L-cysteine	0.395053	0.953074	0.842466	0.11322
a_[TusE_sulfur_carrier_protein]-S-sulfanylcysteine	0.395053	0.953074	0.842466	0.11322
quercetin_4-O-glucoside	0.622562	0.488318	0.203059	0.113222
D-gluconate_6-phosphate	0.496128	0.610054	0.112896	0.114519
shikimate	0.230755	0.418808	0.42521	0.116027
(E)-2-(methoxycarbonylmethyl)butenedioate	0.601736	0.0723776	0.213424	0.117286
trans-aconitate	0.601736	0.0723776	0.213424	0.117286
a_maltodextrin	0.0143698	0.046533	0.906174	0.118261
n_(1,6)-alpha-D-glucosyl-(1,4)-alpha-glucan_moderately_branched	0.218185	0.14901	0.152845	0.118309
n_a_(1,6)-alpha-D-glucosyl-(1,4)-alpha-glucan_highly_branched	0.218185	0.14901	0.152845	0.118309
n_a_malto-oligosaccharide	0.218185	0.14901	0.152845	0.118309
n_a_maltodextrin	0.399484	0.14901	0.152845	0.118309
pyridoxal	0.398419	0.160104	0.184109	0.119049
a_3-oxo-delta4-steroid	0.746301	0.186242	0.926188	0.12009
indole-3-acetyl-leucine	0.559215	0.827211	0.942419	0.120297
ADP-D-ribosyl(n)-acceptor	0.221217	0.243828	0.422993	0.120912
ADP-D-ribosyl(n+1)-acceptor	0.221217	0.243828	0.422993	0.120912
UDP-D-glucose	0.883529	0.694831	0.564409	0.121349
zeaxanthin	0.356098	0.505885	0.433474	0.122088
adenosine_5-phosphoselenate	0.541001	0.390138	0.439847	0.122091
selenate	0.541001	0.390138	0.439847	0.122091
acetate	0.230128	0.927217	0.635062	0.122826
(R)-2-hydroxyglutarate[mitochondrial_lumen]	0.524581	0.235536	0.432785	0.123432
2-oxoglutarate[mitochondrial_lumen]	0.524581	0.235536	0.432785	0.123432
isochorismate	0.599851	0.262207	0.421884	0.123636
1,3-bisphospho-D-glycerate	0.168569	0.295104	0.123353	0.124957
(+)-delta-cadinene	0.103032	0.18141	0.146231	0.126156
8-hydroxy-(+)-delta-cadinene	0.103032	0.18141	0.146231	0.126156
camalexin	0.0856402	0.114333	0.126548	0.126952
dihydrocamalexate	0.0856402	0.114333	0.126548	0.126952
indole-3-acetonitrile-cysteine_conjugate	0.0856402	0.114333	0.126548	0.126952
CDP-choline[out]	0.185687	0.259357	0.104558	0.127557
2-propenyl-glucosinolate	0.542971	0.228526	0.0354722	0.127965
methanesulfonate	0.542971	0.228526	0.0354722	0.127965
a_(3R)-3-hydroxyacyl-CoA	0.137708	0.186343	0.166961	0.130682
(24E)-3alpha,7alpha,12alpha-trihydroxy-5beta-cholest-24-enoyl-CoA	0.507987	0.186343	0.166961	0.130682
(24E)-3alpha,7alpha-dihydroxy-5beta-cholest-24-enoyl-CoA	0.507987	0.186343	0.166961	0.130682
(24R,25R)-3alpha,7alpha,12alpha,24-tetrahydroxy-5beta-cholestanoyl_CoA	0.507987	0.186343	0.166961	0.130682
(24R,25R)-3alpha,7alpha,24-trihydroxy-5beta-cholestanoyl_CoA	0.507987	0.186343	0.166961	0.130682
3alpha,7alpha,12alpha-trihydroxy-24-oxo-5-beta-cholestanoyl_CoA	0.507987	0.186343	0.166961	0.130682
3alpha,7alpha-dihydroxy-24-oxo-5beta-cholestanoyl_CoA	0.507987	0.186343	0.166961	0.130682
a_DNA_containing_a_pyrimidine_dimer	0.112166	0.387232	0.506171	0.13091
ethanol	0.22968	0.013311	0.234208	0.131195
alpha,alpha-trehalose_6-phosphate	0.0326982	0.0578429	0.482319	0.131339
D-myo-inositol_1,2-cyclic_phosphate	0.195984	0.0818104	0.239992	0.131461
secologanin	0.211255	0.316744	0.246002	0.132219
24-alkyl_sterol_1	0.68631	0.397136	0.857893	0.13242
26,27-dehydrozymosterol	0.68631	0.397136	0.857893	0.13242
an_N-acylsphingosine	0.500105	0.136477	0.533122	0.132581
2-oxopent-4-enoate	0.948391	0.224672	0.223271	0.132888
demethylphylloquinol	0.0277147	0.0945654	0.115597	0.133668
4-coumaroylshikimate	0.0560482	0.291475	0.455575	0.135034
a_lysophospholipid	0.857122	0.0751441	0.381241	0.136225
a_phospholipid	0.857122	0.0751441	0.381241	0.136225
a_phenolic_steroid	0.953794	0.990627	0.999461	0.137192
steroid_O_sulfate	0.953794	0.990627	0.999461	0.137192
cyanidin_3-O-[2-O-(2-O-(sinapoyl)_xylosyl)_6-O-(p-O-(glucosyl)-p-coumaroyl)_glucoside]_5-O-[6-O-(malonyl)_glucoside	0.325741	0.0758997	0.405582	0.137292
a_1,4-beta-D-glucan	0.158493	0.197186	0.00918098	0.137846
a_GXGG_xylogulcan	0.158493	0.197186	0.00918098	0.137846
1-phosphatidyl-1D-myo-inositol_3,5-bisphosphate	0.373255	0.53872	0.765157	0.138909
5-hydroxy-coniferaldehyde	0.997377	0.467781	0.838824	0.14084
cyanidin_3-O-[6-O-(4-O-beta-D-glucosyl-p-coumaroyl)-2-O-(2-O-sinapoyl-beta-D-xylosyl)-beta-D-glucosyl]-5-O-(6-O-malonyl-beta-D-glucoside)	0.631469	0.676163	0.374157	0.141397
cyanidin_3-O-[6-O-(4-O-beta-D-glucosyl-p-coumaroyl)-2-O-(beta-D-xylosyl)-beta-D-glucosyl]-5-O-(6-O-malonyl-beta-D-glucoside)	0.631469	0.676163	0.374157	0.141397
methanol	0.120286	0.182453	0.389028	0.141579
pyridoxal_5-phosphate	0.19755	0.161829	0.0956792	0.142182
beta-D-fructofuranose_6-phosphate	0.0696334	0.0909308	0.191279	0.142215
phytol	0.11624	0.246737	0.244758	0.142645
indole-3-acetamide	0.219225	0.554947	0.494479	0.143564
1-O-methylsalicylate	0.232899	0.575381	0.0629599	0.143586
adenosine_5-phosphosulfate	0.311371	0.36293	0.17976	0.144077
a_[glycine-cleavage_complex_H_protein]_N6-aminomethyldihydrolipoyl-L-lysine	0.385057	0.415675	0.0433759	0.144249
ferulate	0.74687	0.603469	0.717618	0.145429
cellulose	0.225816	0.198166	0.140299	0.145635
n_a_cellodextrin	0.225816	0.198166	0.140299	0.145635
histidinal	0.997462	0.411972	0.60168	0.145835
an_L-1-phosphatidyl-inositol	0.291238	0.121788	0.321012	0.146286
L-threonyl-tRNAthr	0.707081	0.680962	0.215362	0.149671
tRNAthr	0.707081	0.680962	0.215362	0.149671
avenasterol	0.429146	0.475187	0.235251	0.15012
episterol	0.429146	0.475187	0.235251	0.15012
a_plastoquinol	0.253744	0.201807	0.267303	0.151035
a_plastoquinone	0.253744	0.201807	0.267303	0.151035
11alpha,30-dihydroxy-beta-amyrin	0.112751	0.13188	0.0946561	0.151155
11-oxo-beta-amyrin	0.112751	0.13188	0.0946561	0.151155
30-hydroxy-11-oxo-beta-amyrin	0.112751	0.13188	0.0946561	0.151155
30-hydroxy-beta-amyrin	0.112751	0.13188	0.0946561	0.151155
glycyrrhetaldehyde	0.112751	0.13188	0.0946561	0.151155
glycyrrhetinate	0.112751	0.13188	0.0946561	0.151155
methylglyoxal	0.872381	0.278571	0.143763	0.152747
10-formyl-tetrahydropteroyl-[gamma-Glu](n)	0.871326	0.270036	0.232497	0.153075
uroporphyrinogen-III	0.0397991	0.0865503	0.280536	0.153096
L-dehydro-ascorbate	0.0919812	0.316902	0.19921	0.153639
2-oxo-4-hydroxy-4-carboxy-5-ureidoimidazoline	0.699147	0.184833	0.260763	0.153671
prostaglandin-H2	0.190888	0.851683	0.93812	0.153975
3-O-demethyl-staurosporine	0.26436	0.282429	0.199853	0.15455
staurosporine	0.26436	0.282429	0.199853	0.15455
a_very-long-chain_2,3,4-saturated_fatty_acyl_CoA	0.691639	0.19241	0.0139594	0.156493
3-methylglutaconyl-CoA	0.440925	0.0984995	0.388956	0.157261
D-cysteine	0.543145	0.455038	0.238074	0.15762
sulfate	0.529674	0.316376	0.462718	0.157651
hni	0.0522324	0.123154	0.12098	0.157718
a_carotenoid_beta-end_group	0.0297257	0.581999	0.771174	0.158543
gamma-carotene	0.0297257	0.61847	0.81468	0.158543
an_O-acetyl-ADP-ribose	0.681041	0.449565	0.133354	0.158768
a_ribonucleoside	0.30613	0.634509	0.737912	0.160915
a_ribonucleoside_5-monophosphate	0.30613	0.634509	0.737912	0.160915
beta-D-glucose	0.686031	0.103376	0.809001	0.16223
alpha-cryptoxanthin	0.885719	0.486541	0.280482	0.16245
(S)-benzoin	0.880168	0.348787	0.429474	0.16272
benzil	0.880168	0.348787	0.429474	0.16272
a_trans-2-enoyl-CoA	0.0699489	0.234843	0.381683	0.163201
a_beta-D-galactoside	0.103098	0.130888	0.328228	0.163588
3-keto-beta-D-galactose	0.213723	0.470601	0.535349	0.163588
3-ketolactose	0.213723	0.470601	0.535349	0.163588
allolactose	0.213723	0.470601	0.535349	0.163588
alpha-lactose	0.213723	0.470601	0.535349	0.163588
S-(indolylmethylthiohydroximoyl)-L-cysteine	0.81897	0.935539	0.519938	0.164805
a_cis-5-enoyl-CoA	0.239654	0.331241	0.301299	0.165812
a_trans2,cis-5-dienoyl-CoA	0.239654	0.331241	0.301299	0.165812
gibberellin_A8	0.516894	0.411257	0.506879	0.165831
salicylate	0.830763	0.675889	0.117995	0.166067
a_thalian-diol	0.04766	0.128272	0.149825	0.166091
(-)-alpha-cuprenene	0.437507	0.265	0.0865287	0.166157
(+)-alpha-barbatene	0.437507	0.265	0.0865287	0.166157
(+)-beta-barbatene	0.437507	0.265	0.0865287	0.166157
(+)-beta-chamigrene	0.437507	0.265	0.0865287	0.166157
(+)-thujopsene	0.437507	0.265	0.0865287	0.166157
(E)-beta-farnesene	0.437507	0.265	0.0865287	0.166157
(S)-beta-bisabolene	0.437507	0.265	0.0865287	0.166157
alpha-chamigrene	0.437507	0.265	0.0865287	0.166157
alpha-zingiberene	0.437507	0.265	0.0865287	0.166157
beta-acoradiene	0.437507	0.265	0.0865287	0.166157
beta-sesquiphellandrene	0.437507	0.265	0.0865287	0.166157
delta-cuprenene	0.437507	0.265	0.0865287	0.166157
isobazzanene	0.437507	0.265	0.0865287	0.166157
a_reduced_ferredoxin	0.248248	0.1361	0.0973447	0.167084
an_oxidized_ferredoxin	0.248248	0.1361	0.0973447	0.167084
an_oleoyl-[acp]	0.504388	0.781935	0.843083	0.16725
nitric_oxide	0.152916	0.424996	0.512786	0.169348
Nomega-hydroxy-L-arginine	0.152916	0.424996	0.512786	0.169348
a_[protein]-trans-4-hydroxy-L-proline	0.333633	0.524227	0.474162	0.169579
a_protein-O-(beta-L-arabinofuranose)-trans-4-hydroxy-L-proline	0.333633	0.524227	0.474162	0.169579
L-phenylalanyl-tRNAphe	0.797099	0.898857	0.228277	0.171035
tRNAphe	0.797099	0.898857	0.228277	0.171035
pheophorbide_b	0.210993	0.30921	0.60559	0.172182
pheophytin_a	0.210993	0.30921	0.60559	0.172182
pheophytin_b	0.210993	0.30921	0.60559	0.172182
26-hydroxybrassinolide	0.0924373	0.196231	0.138466	0.172734
26-hydroxycastasterone	0.0924373	0.196231	0.138466	0.172734
dipalmitoyl_phosphatidate	0.833561	0.314618	0.275978	0.173248
betaine_aldehyde_hydrate	0.212712	0.377107	0.37479	0.173905
6-phospho_D-glucono-1,5-lactone	0.181901	0.269138	0.150877	0.175071
dTDP-4-oxo-2,6-dideoxy-alpha-D-glucose	0.407797	0.639589	0.169031	0.175543
1-phosphatidyl-1D-myo-inositol_3,4,5-trisphosphate	0.0849459	0.17709	0.360835	0.175786
an_anthocyanidin_3-O-beta-D-sambubioside	0.425203	0.0603815	0.417796	0.177615
inosine	0.997024	0.946034	0.435235	0.177905
(6E)-8-hydroxygeraniol	0.201495	0.0878583	0.492251	0.177951
1,2-dibutyrin	0.424164	0.0860042	0.0582414	0.178206
butanoate	0.424164	0.0860042	0.0582414	0.178206
tributyrin	0.424164	0.0860042	0.0582414	0.178206
vinylacetate	0.424164	0.0860042	0.0582414	0.178206
2,4-dihydroxycinnamoyl-CoA	0.724324	0.719708	0.645227	0.178372
ethylene	0.083583	0.176611	0.214909	0.179985
D-myo-inositol_(1,2,4,5,6)-pentakisphosphate	0.636453	0.892314	0.900313	0.180789
an_all-trans-polyisoprenyl_diphosphate	0.162165	0.245466	0.104002	0.180823
S-(phenylacetothiohydroximoyl)-L-cysteine	0.910113	0.991496	0.613498	0.181393
a_[2-oxoglutarate_dehydrogenase_E2_protein]_N6-dihydrolipoyl-L-lysine	0.102463	0.386925	0.384338	0.182228
an_anthocyanidin-3-O-beta-D-glucoside	0.104826	0.0303372	0.118303	0.182779
all-trans_neurosporene	0.581062	0.578959	0.479701	0.182954
beta-D-galactosyl-(1->3)-N-acetyl-alpha-D-galactosaminyl-[glycoprotein]-L-serine/L-threonine	0.5252	0.256842	0.425225	0.184203
1,3-beta-D-glucan(n+1)	0.0660248	0.354112	0.147429	0.184705
a_biotinylated_[BCCP_dimer]	0.397302	0.451723	0.552505	0.184761
a_carboxylated-biotinylated_[BCCP_dimer]	0.397302	0.451723	0.552505	0.184761
a_2-[(3S)-3-amino-3-carboxypropyl]-L-histidine-[translation_elongation_factor_2]	0.983796	0.705275	0.0907836	0.185377
a_2-[(3S)-3-carboxy-3-(dimethylammonio)propyl]-L-histidine-[translation_elongation_factor_2]	0.983796	0.705275	0.0907836	0.185377
a_2-[(3S)-3-carboxy-3-(methylammonio)propyl]-L-histidine-[translation_elongation_factor_2]	0.983796	0.705275	0.0907836	0.185377
beta-D-fructofuranose_1-phosphate	0.869388	0.504932	0.258802	0.185838
(1,6-alpha-D-glucosyl)(m-1)	0.0671256	0.03399	0.0863008	0.187082
(1R,6R)-6-hydroxy-2-succinylcyclohexa-2,4-diene-1-carboxylate	0.899223	0.394729	0.622608	0.187315
2-succinyl-5-enolpyruvyl-6-hydroxy-3-cyclohexene-1-carboxylate	0.899223	0.394729	0.622608	0.187315
12-oxo-cis-10,15-phytodienoate	0.22676	0.471431	0.110322	0.18769
methylesterified_1,4-alpha-D-galacturonosyl	0.107978	0.0670938	0.158745	0.188153
tetrahydropteroyl-[gamma-Glu](n)	0.73886	0.228101	0.109775	0.18972
a_[lipoyl-carrier_protein]_N6-dihydrolipoyl-L-lysine	0.458981	0.829187	0.257413	0.189874
an_[apo_BCAA_dehydrogenase_E2_protein]_N6-lipoyl-L-lysine	0.822741	0.695091	0.323016	0.189874
CMP-3-deoxy-D-manno-octulosonate	0.464979	0.709665	0.471926	0.189922
D-tagatofuranose_1,6-bisphosphate	0.809177	0.893968	0.932461	0.189979
1-18:2-2-16:0-phosphatidylglycerol	0.632706	0.0649581	0.24628	0.190446
1-18:2-2-trans-16:1-phosphatidylglycerol	0.632706	0.0649581	0.24628	0.190446
a_DNA_pair_of_adjacent_pyrimidines	0.248229	0.482232	0.630014	0.190701
5,6-dihydroxyindole-2-carboxylate	0.273719	0.0716999	0.402964	0.193501
enol-phenylpyruvate	0.273719	0.0716999	0.402964	0.193501
L-dopachrome	0.273719	0.0716999	0.402964	0.193501
a_2-deoxyribonucleoside_5-diphosphate	0.375235	0.237064	0.303486	0.193605
a_ribonucleoside_diphosphate	0.375235	0.237064	0.303486	0.193605
a_[calmodulin]_L-lysine	0.312834	0.426663	0.357339	0.19429
a_[calmodulin]_N6-methyl-L-lysine	0.312834	0.426663	0.357339	0.19429
FMN	0.808791	0.469639	0.492991	0.194306
a_primary_amine	0.354946	0.0429308	0.141764	0.195749
a_(3R)-3-hydroxyacyl-[acyl-carrier_protein]	0.87566	0.918642	0.0888603	0.19609
a_(R)-3-hydroxybutanoyl-[acp]	0.963844	0.96661	0.297328	0.19609
5-hydroxy-coniferyl-alcohol	0.989009	0.81812	0.87778	0.196116
5-hydroxyferulate	0.989009	0.81812	0.87778	0.196116
a_homogalacturonan	0.0322661	0.0301076	0.0434845	0.19612
an_isoflavone	0.992605	0.908593	0.567082	0.198051
(E)-cinnamoyl-CoA	0.105369	0.114148	0.0558897	0.198511
D-glucopyranose_6-phosphate	0.17628	0.294437	0.149771	0.198534
CDP-choline	0.719697	0.0581072	0.0501227	0.198601
a_5,6-dihydrouridine_in_tRNA	0.376285	0.525236	0.183524	0.200239
a_uridine_in_tRNA	0.376285	0.525236	0.183524	0.200239
4-coumarate	0.113534	0.250367	0.413037	0.200252
an_organic_hydroperoxide	0.0917945	0.209812	0.387867	0.200345
lathosterol	0.422458	0.684081	0.260561	0.200842
O-phospho-L-homoserine	0.480826	0.335951	0.304397	0.20086
geranate	0.442643	0.580906	0.0356715	0.20106
heptanal	0.442643	0.580906	0.0356715	0.20106
heptanoate	0.442643	0.580906	0.0356715	0.20106
protocatechualdehyde	0.442643	0.580906	0.0356715	0.20106
protocatechuate	0.442643	0.580906	0.0356715	0.20106
a_3beta-hydroxy-4alpha-carboxysteroid	0.60359	0.384423	0.585934	0.201828
a_3-oxosteroid	0.60359	0.384423	0.585934	0.201828
a_[2-oxoglutarate_dehydrogenase_E2_protein]_N6-S-succinyldihydrolipoyl-L-lysine	0.150583	0.362664	0.198462	0.201954
a_monocarboxylate	0.0829966	0.0610539	0.203876	0.202477
a_monocarboxylic-acid-amide	0.0829966	0.0610539	0.203876	0.202477
a_very-long-chain_trans-2,3-dehydroacyl-CoA	0.922724	0.44347	0.1548	0.203192
a_(1->4)-beta-D-xylan	0.0406245	0.465841	0.132403	0.205737
n_a_(1->4)-beta-D-xylan_oligosaccharide	0.0406245	0.465841	0.132403	0.205737
thromboxane_A2	0.163356	0.398629	0.53265	0.206339
alpha,alpha-trehalose	0.0351233	0.0562798	0.805945	0.207556
an_ubiquinol[mitochondrial_lumen]	0.297052	0.066736	0.14654	0.207703
an_ubiquinone[mitochondrial_lumen]	0.297052	0.066736	0.14654	0.207703
(1R,6S)-6-amino-5-oxocyclohex-2-ene-1-carboxylate	0.329872	0.13719	0.149977	0.207938
(5S,6S)-6-amino-5-hydroxycyclohexa-1,3-diene-1-carboxylate	0.329872	0.13719	0.149977	0.207938
(1,3-alpha-D-glucosyl)(n)	0.484508	0.20778	0.452715	0.20802
(1,3-alpha-D-glucosyl)(n-1)	0.484508	0.20778	0.452715	0.20802
15-cis-phytoene	0.448143	0.177305	0.617295	0.20812
obtusifoliol	0.135317	0.0641481	0.356765	0.208131
an_alkylated_DNA	0.39732	0.182704	0.284008	0.20864
an_alkylated_nucleobase	0.39732	0.182704	0.284008	0.20864
DNAn	0.39732	0.182704	0.284008	0.20864
a_lipid_alpha-linolenoyl_group	0.809203	0.551972	0.291993	0.209357
3-methylcrotonyl-CoA	0.708844	0.612838	0.793109	0.20949
pppGpp	0.160336	0.164985	0.221279	0.210067
kaempferol_7-O-glucoside	0.997625	0.991194	0.717304	0.210213
OPC4-trans-2-enoyl-CoA	0.0700825	0.410479	0.911135	0.210419
OPC6-trans-2-enoyl-CoA	0.0700825	0.410479	0.911135	0.210419
OPC8-trans-2-enoyl-CoA	0.0700825	0.410479	0.911135	0.210419
N(4)-{N-acetyl-beta-D-glucosaminyl-(1,2)-alpha-D-mannosyl-(1,3)-[N-acetyl-beta-D-glucosaminyl-(1,2)-alpha-D-mannosyl-(1,6)]-beta-D-mannosyl-(1,4)-N-acetyl-beta-D-glucosaminyl-(1,4)-[alpha-L-fucosyl-(1,3)]-N-acetyl-beta-D-glucosaminyl}asparagine	0.200534	0.508788	0.294828	0.210615
cytidine	0.236173	0.514386	0.547377	0.210622
a_pyrimidine_base	0.999057	0.946645	0.692291	0.210649
a_pyrimidine_nucleoside	0.999057	0.946645	0.692291	0.210649
xanthosine	0.999057	0.946645	0.692291	0.210649
maltotetraose	0.0419212	0.0231778	0.124234	0.210714
alpha-D-glucose_6-phosphate	0.273159	0.175077	0.135298	0.210725
D-arabinose_5-phosphate	0.768402	0.171874	0.369856	0.210923
an_oligonucleotide	0.05065	0.163258	0.292758	0.212082
a_2-monoglyceride	0.270552	0.52835	0.0692499	0.212607
OPC8-CoA	0.19279	0.351868	0.177379	0.214002
oxaloacetate	0.145045	0.621986	0.906202	0.214004
(1E,2Z)-3-hydroxy-5,9,17-trioxo-4,5:9,10-disecoandrosta-1_(10),2-dien-4-oate	0.203243	0.340781	0.162043	0.214065
(2Z,4Z)-2-hydroxyhexa-2,4-dienoate	0.203243	0.340781	0.162043	0.214065
3-[(3aS,4S,7aS)-7a-methyl-1,5-dioxo-octahydro-1H-inden-4-yl]propanoate	0.203243	0.340781	0.162043	0.214065
an_organic_molecule	0.155703	0.365625	0.666095	0.214356
(2E,6E)-farnesal	0.428648	0.0547924	0.515947	0.215179
carboxyphosphonoenolpyruvate	0.568132	0.794036	0.265029	0.21586
phosphinopyruvate	0.568132	0.794036	0.265029	0.21586
gamma-L-glutamyl_5-phosphate	0.655534	0.333979	0.398801	0.215871
alpha-N-acetylneuraminyl-2,3-beta-D-galactosyl-1,3-N-acetyl-alpha-D-galactosaminyl-[glycoprotein]	0.39471	0.0830698	0.459503	0.217588
CMP-N-acetyl-beta-neuraminate	0.39471	0.0830698	0.459503	0.217588
an_N-acetylneuraminyl-D-galactosyl-N-acetyl-D-galactosaminyl-(N-acetylneuraminyl)-D-galactosyl-D-glucosylceramide	0.39471	0.0830698	0.64289	0.217588
ganglioside_GM1a	0.39471	0.0830698	0.64289	0.217588
an_[L-cysteine_desulfurase]_L-cysteine_persulfide	0.756426	0.841559	0.868295	0.217686
an_[L-cysteine_desulfurase]-L-cysteine	0.756426	0.841559	0.868295	0.217686
[glucuronoxylan]_4-O-methyl-D-glucuronate	0.144949	0.115656	0.226476	0.218583
[glucuronoxylan]_D-glucuronate	0.144949	0.115656	0.226476	0.218583
indole-3-acetonitrile_oxide	0.803179	0.93147	0.533456	0.219188
a_(3S)-3-hydroxyacyl-CoA	0.148036	0.407974	0.90555	0.219373
D-threo-isocitrate	0.803438	0.655773	0.272444	0.219881
1,2-dipalmitoylglycerol	0.939731	0.232318	0.418552	0.220018
a_carotenoid_psi-end_group	0.616406	0.806187	0.733389	0.220637
gibberellin_A29	0.341624	0.0865698	0.443796	0.220841
gibberellin_A51	0.341624	0.0865698	0.443796	0.220841
an_XLXG_xylogulcan	0.568262	0.420922	0.202602	0.221246
an_XXLG_xylogulcan	0.568262	0.420922	0.202602	0.221246
3-hydroxy-indole-3-butyryl-CoA	0.567366	0.676126	0.451178	0.222204
3-keto-indole-3-butyryl-CoA	0.567366	0.676126	0.451178	0.222204
a_desaturated_thalian-diol	0.116865	0.117351	0.10351	0.223136
an_electron-transfer-related_quinol	0.365291	0.274758	0.130811	0.223274
an_electron-transfer-related_quinone	0.365291	0.274758	0.130811	0.223274
5-methylthioribulose_1-phosphate	0.278197	0.132894	0.425637	0.223762
1-oleyl-2-lyso-phosphatidate	0.408393	0.944859	0.73826	0.224516
(1,6-alpha-D-glucosyl)(m+1)	0.0888719	0.145914	0.317251	0.224558
presqualene_diphosphate	0.729223	0.801312	0.419532	0.22464
a_[glycine-cleavage_complex_H_protein]_N6-dihydrolipoyl-L-lysine	0.645935	0.86549	0.0516426	0.22472
CMP	0.495676	0.348113	0.249858	0.224727
all-trans-retinal	0.181737	0.689274	0.505073	0.225612
all-trans-retinol	0.181737	0.689274	0.505073	0.225612
superoxide	0.121235	0.172844	0.0677091	0.225639
casbene	0.862679	0.424834	0.333587	0.22713
GDP-beta-L-galactose	0.129418	0.216363	0.549231	0.228536
UDP-alpha-D-galactose	0.764631	0.381773	0.0881106	0.228754
maltose	0.0746044	0.00196686	0.019072	0.229044
alpha-D-mannose_1-phosphate	0.0339112	0.0389929	0.21878	0.229442
a_trans-3-enoyl-CoA	0.275937	0.576099	0.240168	0.229711
alpha-D,alpha-D-digalacturonate	0.322924	0.641903	0.448459	0.229741
16-hydroxypalmitate	0.211011	0.200314	0.0327486	0.230112
dCDP	0.530365	0.688732	0.342348	0.231193
D-glucopyranose	0.794652	0.162789	0.182789	0.232088
an_aryl_beta-D-glucoside	0.279091	0.983674	0.087904	0.232798
ferroheme_b	0.236086	0.236022	0.599281	0.232872
a_polysaccharide	0.372231	0.0276544	0.237355	0.233797
(S)-malate	0.317871	0.298598	0.802245	0.234628
7-[(3S)-3-amino-3-carboxypropyl]-4-demethylwyosine37_in_tRNAPhe	0.660943	0.683225	0.97099	0.234952
131-hydroxy-magnesium-protoporphyrin_IX_13-monomethyl_ester	0.286578	0.250601	0.188742	0.235296
131-oxo-magnesium-protoporphyrin_IX_13-monomethyl_ester	0.286578	0.250601	0.188742	0.235296
violaxanthin	0.492854	0.186402	0.142048	0.236273
L-selenocystathionine	0.374922	0.595664	0.368703	0.236359
O-succinyl-L-homoserine	0.374922	0.595664	0.368703	0.236359
a_linear_malto-oligosaccharide_[(glucose)n-2]	0.986181	0.194326	0.414154	0.236553
beta-L-galactose_1-phosphate	0.762031	0.796432	0.492529	0.236778
1-18:3-2-16:0-monogalactosyldiacylglycerol	0.182481	0.0769985	0.1571	0.237385
a_1-O-(alk-1-enyl)glycero-3-phosphocholine	0.231922	0.134635	0.348611	0.237428
a_plasmenylcholine	0.231922	0.134635	0.348611	0.237428
magnesium-protoporphyrin_IX_13-monomethyl_ester	0.323323	0.650623	0.187848	0.237769
2-amino-3,7-dideoxy-D-threo-hept-6-ulosonate	0.964652	0.913602	0.720358	0.238046
ethiin	0.72389	0.670534	0.522069	0.238264
ethylsulfenate	0.72389	0.670534	0.522069	0.238264
isoalliin	0.72389	0.670534	0.522069	0.238264
a_diphthine-[translation_elongation_factor_2]	0.951522	0.243685	0.0953483	0.238645
a_1-phosphatidyl-1D-myo-inositol_5-phosphate	0.624316	0.469488	0.599996	0.240058
beta-L-arabinofuranose	0.190394	0.370975	0.260744	0.240136
beta-L-arabinofuranosyl-(1->2)-beta-L-arabinofuranose	0.190394	0.370975	0.260744	0.240136
a_phosphatidylcholine	0.241869	0.465334	0.168829	0.240772
L-seryl-tRNAser	0.79206	0.383308	0.123672	0.24132
tRNAser	0.79206	0.383308	0.123672	0.24132
CDP-ethanolamine	0.214076	0.141156	0.638979	0.241458
glycine_betaine	0.0214902	0.0471718	0.119048	0.241587
O-acetyl-L-serine	0.172391	0.710259	0.195028	0.2437
D-myo-inositol_(1,4,5)-trisphosphate	0.0100748	0.151405	0.0806885	0.243709
a_(glucosyl)2(mannosyl)9-(N-acetylglucosaminyl)2-diphosphodolichol	0.354827	0.0484154	0.232781	0.244336
a_2-hydroxy_carboxylate	0.0877222	0.466081	0.204017	0.245028
S-(2-hydroxyacyl)glutathione	0.0877222	0.466081	0.204017	0.245028
(S)-(+)-allantoin	0.916069	0.461334	0.484756	0.245602
L-prolyl-tRNApro	0.246618	0.599595	0.195565	0.246013
tRNApro	0.246618	0.599595	0.195565	0.246013
a_non_galactosylated_galactose_acceptor	0.0691969	0.0444853	0.20372	0.246426
a_glycerophosphodiester	0.161103	0.103802	0.00585521	0.247149
a_D-hexose	0.304442	0.387976	0.0781545	0.247425
D-hexose_6-phosphate	0.304442	0.387976	0.0781545	0.247425
GDP-alpha-D-mannose	0.0774648	0.147414	0.631139	0.247496
delta-tocopherol	0.437738	0.138786	0.950124	0.247822
delta-tocotrienol	0.437738	0.138786	0.950124	0.247822
gamma-tocopherol	0.437738	0.138786	0.950124	0.247822
gamma-tocotrienol	0.437738	0.138786	0.950124	0.247822
a_crotonyl-[acp]	0.535772	0.354903	0.195194	0.248068
a_trans-2-enoyl-[acyl-carrier_protein]	0.535772	0.354903	0.195194	0.248068
nicotinate	0.0311819	0.0763481	0.47527	0.248652
cortisone	0.381729	0.599638	0.65209	0.249031
a_glucosyl-(mannosyl)9-(N-acetylglucosaminyl)2-diphosphodolichol	0.929807	0.199087	0.76498	0.249157
(Z)-phenylacetaldehyde_oxime	0.908342	0.992865	0.645973	0.249291
phenylacetonitrile_oxide	0.908342	0.992865	0.645973	0.249291
tyramine	0.617141	0.719697	0.455743	0.249354
1-18:1-2-16:0-phosphatidylglycerol	0.605741	0.0428224	0.443767	0.250349
1-18:1-2-trans-16:1-phosphatidylglycerol	0.605741	0.0428224	0.443767	0.250349
4-(cytidine_5-diphospho)-2-C-methyl-D-erythritol	0.606992	0.31837	0.284297	0.250867
3-O-methylquercetin	0.893328	0.168809	0.584495	0.251008
a_3-hydroxyflavone	0.893328	0.168809	0.584495	0.251008
a_3-methoxyflavone	0.893328	0.168809	0.584495	0.251008
laricitrin	0.893328	0.168809	0.584495	0.251008
a_glucuronosylated_glucuronoside_acceptor[Golgi_lumen_(Golgi_trans_cisterna)]	0.210389	0.0645675	0.433434	0.251159
a_non-glucuronosylated_glucuronoside_acceptor[Golgi_lumen_(Golgi_trans_cisterna)]	0.210389	0.0645675	0.433434	0.251159
UDP[Golgi_lumen_(Golgi_trans_cisterna)]	0.210389	0.0645675	0.433434	0.251159
UDP-alpha-D-glucuronate[Golgi_lumen_(Golgi_trans_cisterna)]	0.210389	0.0645675	0.433434	0.251159
cis-dienelactone	0.0434471	0.0875269	0.207832	0.251164
trans-dienelactone	0.0434471	0.0875269	0.207832	0.251164
acetyl-CoA	0.225039	0.920643	0.397763	0.253746
a_14alpha-methylsteroid	0.127619	0.529305	0.476588	0.25388
a_delta14steroid	0.127619	0.529305	0.476588	0.25388
phylloquinol	0.0416412	0.122197	0.332278	0.254309
hydrogen_sulfide	0.477666	0.820555	0.0810792	0.254358
a_standard_alpha_amino_acid	0.721583	0.456244	0.555986	0.254426
15,9-di-cis-phytofluene	0.494787	0.372772	0.583911	0.254986
a_carboxylic_ester	0.0170593	0.0344544	0.0873696	0.255136
a_carboxy-adenylated_small_subunit_of_molybdopterin_synthase	0.367856	0.425268	0.852116	0.255532
(+)-cis-abscisic_aldehyde	0.272563	0.922211	0.55817	0.255799
a_nucleoside_5-monophosphate	0.144066	0.644653	0.638989	0.259864
1,2-dipalmitoyl-phosphatidylcholine	0.661793	0.317604	0.64166	0.260223
1-16:0-2-lysophosphatidylcholine	0.661793	0.317604	0.64166	0.260223
scyllo-inosose	0.61509	0.179216	0.225014	0.262613
a_chlorophyll	0.135792	0.206937	0.189619	0.263549
a_chlorophyllide	0.135792	0.206937	0.189619	0.263549
trans-neoxanthin	0.455367	0.385303	0.183872	0.263724
L-phenylalanine	0.475117	0.330008	0.591172	0.264394
antheraxanthin	0.281465	0.0237607	0.102985	0.264741
protochlorophyllide_a	0.320255	0.179933	0.564246	0.265111
alpha-D-mannose_6-phosphate	0.00162969	0.014474	0.634522	0.265215
androst-4-ene-3,17-dione	0.664309	0.455114	0.438807	0.265673
lutein	0.945418	0.886614	0.533213	0.26885
(S)-1-pyrroline-5-carboxylate[in]	0.334147	0.622976	0.28697	0.269464
L-proline[in]	0.334147	0.622976	0.28697	0.269464
pyrroline-hydroxy-carboxylate	0.334147	0.622976	0.28697	0.269464
trans-4-hydroxy-L-proline	0.334147	0.622976	0.28697	0.269464
4-methylthiobutylhydroximoyl-cysteinylglycine	0.668692	0.746822	0.489755	0.271664
5-methylthiopentylhydroximoyl-cysteinylglycine	0.668692	0.746822	0.489755	0.271664
6-methylthiohexylhydroximoyl-cysteinylglycine	0.668692	0.746822	0.489755	0.271664
7-methylthioheptylhydroximoyl-cysteinylglycine	0.668692	0.746822	0.489755	0.271664
8-methylthiooctylhydroximoyl-cysteinylglycine	0.668692	0.746822	0.489755	0.271664
9-methylthiononylhydroximoyl-cysteinylglycine	0.668692	0.746822	0.489755	0.271664
indole-3-acetohydroximoyl-cysteinylglycine	0.668692	0.746822	0.489755	0.271664
L-seryl-glycine	0.668692	0.746822	0.489755	0.271664
OPC4-3-hydroxyacyl-CoA	0.065178	0.442031	0.99182	0.272093
OPC6-3-hydroxyacyl-CoA	0.065178	0.442031	0.99182	0.272093
OPC8-3-hydroxyacyl-CoA	0.065178	0.442031	0.99182	0.272093
Fe3+	0.369572	0.121139	0.0920777	0.272551
hydroxymethylbilane	0.256367	0.11932	0.260891	0.273165
(3S,5R,6R)-3,5-dihydroxy-6,7-didehydro-5,6-dihydro-12-apo-beta-caroten-12-al	0.205263	0.806893	0.898035	0.273879
(3S,5R,6S)-5,6-epoxy-3-hydroxy-5,6-dihydro-12-apo-beta-caroten-12-al	0.205263	0.806893	0.898035	0.273879
a_12-apo-carotenal	0.205263	0.806893	0.898035	0.273879
a_9-cis-epoxycarotenoid	0.205263	0.806893	0.898035	0.273879
(3S)-3-hydroxycyclocitral	0.519045	0.972633	0.966455	0.273879
crocetin_dialdehyde	0.519045	0.972633	0.966455	0.273879
(R)-methylmalonyl-CoA	0.539295	0.779075	0.420531	0.274558
(S)-methylmalonyl-CoA	0.539295	0.779075	0.420531	0.274558
2-oxo-3-(5-oxofuran-2-ylidene)propanoate	0.797503	0.103265	0.741675	0.275227
maleylpyruvate	0.797503	0.103265	0.741675	0.275227
a_pseudouridine38/39_in_tRNA	0.624365	0.993262	0.900426	0.275711
a_tRNA_uridine38/39	0.624365	0.993262	0.900426	0.275711
N7-methylguanosine	0.482345	0.878379	0.83428	0.275801
N7-methylguanosine_5-phosphate	0.482345	0.878379	0.83428	0.275801
1-16:0-2-18:3-phosphatidylcholine	0.848028	0.649161	0.579188	0.276544
1-18:3-2-18:3-phosphatidylcholine	0.848028	0.649161	0.579188	0.276544
Fe2+	0.298963	0.101838	0.114396	0.276703
imidazole_acetol-phosphate	0.981435	0.593764	0.753343	0.277148
D-aspartate	0.193561	0.499586	0.2088	0.279004
seleno-L-methionine	0.629955	0.804999	0.636693	0.279916
Se-methyl-Se-L-methionine	0.629955	0.804999	0.636693	0.279916
3-dehydroquinate	0.946183	0.961603	0.984485	0.280188
gibberellin_A110	0.7439	0.93765	0.591451	0.280352
gibberellin_A97	0.7439	0.93765	0.591451	0.280352
a_reduced_plastocyanin	0.118853	0.259276	0.385719	0.281282
an_oxidized_plastocyanin	0.118853	0.259276	0.385719	0.281282
4-aminobutanoate	0.115577	0.0522185	0.752591	0.281319
(2Z)-2-hydroxypenta-2,4-dienoate	0.520983	0.40579	0.288381	0.282022
(2Z,4E)-2-hydroxy-6-oxonona-2,4-diene-1,9-dioate	0.520983	0.40579	0.288381	0.282022
(2Z,4E,7E)-2-hydroxy-6-oxonona-2,4,7-triene-1,9-dioate	0.520983	0.40579	0.288381	0.282022
5-dehydro_episterol	0.377711	0.468129	0.450091	0.28359
5-dehydroavenasterol	0.377711	0.468129	0.450091	0.28359
7-dehydrocholesterol	0.377711	0.468129	0.450091	0.28359
L-leucine	0.52674	0.887564	0.877589	0.2839
an_N-acetyl-beta-D-hexosamine	0.0370778	0.0827131	0.456455	0.284373
an_N-acetyl-beta-D-hexosaminide	0.0370778	0.0827131	0.456455	0.284373
3-beta-D-galactosyl-sn-glycerol	0.559716	0.54906	0.0721935	0.284783
n_malonyl-CoA	0.736752	0.205559	0.20863	0.285092
OPC4-3-ketoacyl-CoA	0.393517	0.368191	0.920331	0.285308
OPC6-3-ketoacyl-CoA	0.393517	0.368191	0.920331	0.285308
OPC8-3-ketoacyl-CoA	0.393517	0.368191	0.920331	0.285308
an_exposed_unphosphorylated,_unbranched_malto-oligosaccharide_tail_on_amylopectin	0.893274	0.120344	0.354392	0.286035
1-18:1-2-18:1-phosphatidate	0.427574	0.520972	0.260646	0.286686
cis-coumarinic_acid-beta-D-glucoside	0.905255	0.791239	0.988515	0.287003
coumarinate	0.905255	0.791239	0.988515	0.287003
4-methoxy-3-indolylmethyl-glucosinolate	0.607733	0.105555	0.0259355	0.287592
amylopectin	0.695199	0.0446758	0.215136	0.287705
an_exposed_unphosphorylated,_(alpha-1,6)-branched_malto-oligosaccharide_tail_on_amylopectin	0.695199	0.0446758	0.215136	0.287705
tartronate_semialdehyde	0.137542	0.255444	0.71833	0.28775
S-(4-methylthiobutylhydroximoyl)-L-cysteine	0.850039	0.969182	0.616526	0.288125
S-5-methylthiopentylhydroximoyl-L-cysteine	0.850039	0.969182	0.616526	0.288125
S-6-methylthiohexylhydroximoyl-L-cysteine	0.850039	0.969182	0.616526	0.288125
S-7-methylthioheptylhydroximoyl-L-cysteine	0.850039	0.969182	0.616526	0.288125
S-8-methylthiooctylhydroximoyl-L-cysteine	0.850039	0.969182	0.616526	0.288125
S-9-methylthiononylhydroximoyl-L-cysteine	0.850039	0.969182	0.616526	0.288125
4-methoxyisoflavan-2,4,7-triol	0.345116	0.822637	0.996594	0.288349
glycyl-peptide	0.599518	0.502986	0.908585	0.288651
myristoyl-CoA	0.599518	0.502986	0.908585	0.288651
N-tetradecanoylglycyl-peptide	0.599518	0.502986	0.908585	0.288651
3-cyano-L-alanine	0.942812	0.469705	0.540555	0.288679
a_1-haloalkane	0.226216	0.067519	0.218722	0.289096
a_halide_anion	0.226216	0.067519	0.218722	0.289096
(S)-4-hydroxymandelonitrile	0.0707154	0.166984	0.196684	0.289632
(Z)-[(4-hydroxyphenyl)acetaldehyde_oxime]	0.0707154	0.166984	0.196684	0.289632
4-hydroxyphenylacetonitrile	0.0707154	0.166984	0.196684	0.289632
1-16:0-2-18:2-digalactosyldiacylglycerol	0.583015	0.423017	0.163438	0.289858
1-16:0-2-18:3-digalactosyldiacylglycerol	0.583015	0.423017	0.163438	0.289858
1-18:2-2-18:2-digalactosyldiacylglycerol	0.583015	0.423017	0.163438	0.289858
1-18:2-2-18:2-monogalactosyldiacylglycerol	0.583015	0.423017	0.163438	0.289858
1-18:2-2-18:3-digalactosyldiacylglycerol	0.583015	0.423017	0.163438	0.289858
1-18:2-2-18:3-monogalactosyldiacylglycerol	0.583015	0.423017	0.163438	0.289858
1-18:3-2-16:0-digalactosyldiacylglycerol	0.583015	0.423017	0.163438	0.289858
1-18:3-2-16:3-monogalactosyldiacylglycerol	0.583015	0.423017	0.163438	0.289858
1-18:3-2-18:2-digalactosyldiacylglycerol	0.583015	0.423017	0.163438	0.289858
1-18:3-2-18:2-monogalactosyldiacylglycerol	0.583015	0.423017	0.163438	0.289858
1-18:3-2-18:3-digalactosyldiacylglycerol	0.583015	0.423017	0.163438	0.289858
1-18:3-2-18:3-monogalactosyldiacylglycerol	0.583015	0.423017	0.163438	0.289858
L-asparaginyl-tRNAasn	0.16898	0.246313	0.526668	0.290249
cadaverine	0.370253	0.100788	0.376153	0.290654
alpha-D-galactose_6-phosphate	0.229001	0.141445	0.147993	0.290797
beta-D-galactose_6-phosphate	0.229001	0.141445	0.147993	0.290797
beta-D-mannose_6-phosphate	0.229001	0.141445	0.147993	0.290797
4-demethylwyosine37_in_tRNAPhe	0.85305	0.68787	0.999158	0.291585
alpha-Kdo-(2->4)-alpha-Kdo-(2->6)-lipid_IVA	0.414365	0.872044	0.464507	0.291839
alpha-Kdo-(2->6)-lipid_IVA	0.414365	0.872044	0.464507	0.291839
dimethylallyl_diphosphate	0.693372	0.404476	0.250625	0.292885
a_phospholipid_cyclopropane_fatty_acid	0.0792075	0.203707	0.390319	0.293521
a_phospholipid_olefinic_fatty_acid	0.0792075	0.203707	0.390319	0.293521
2-trans-hexadecenal	0.496072	0.364123	0.231569	0.293536
allantoate	0.735552	0.72513	0.585587	0.293865
an_apo-[acp]	0.979177	0.343965	0.920092	0.293975
pheophorbide_a	0.271622	0.213052	0.153333	0.294112
(9S)-HPODE	0.430377	0.660073	0.829334	0.294136
9(S)-HPOTE	0.430377	0.660073	0.829334	0.294136
an_acyl-[acyl-carrier_protein]	0.59795	0.804699	0.938823	0.294867
adenosine	0.907036	0.948639	0.249211	0.295149
L-selenocysteine	0.348815	0.485943	0.319525	0.295199
linoleate	0.00858892	0.00794923	0.173825	0.29607
glycerol	0.540689	0.808882	0.504466	0.296453
2-phospho-D-glycerate	0.614885	0.305572	0.388133	0.296728
a_(R)-3-hydroxydodecanoyl-[acp]	0.992954	0.998504	0.539836	0.297003
a_(R)-3-hydroxyoctanoyl-[acp]	0.992954	0.998504	0.539836	0.297003
a_(R)-3-hydroxystearoyl-[acp]	0.992954	0.998504	0.539836	0.297003
an_(R)-3-hydroxydecanoyl-[acp]	0.992954	0.998504	0.539836	0.297003
an_(R)-3-hydroxyhexanoyl-[acp]	0.992954	0.998504	0.539836	0.297003
an_(R)-3-hydroxypalmitoyl-[acp]	0.992954	0.998504	0.539836	0.297003
XMP	0.832214	0.3342	0.808194	0.297485
5-hydroxyisourate	0.729837	0.164221	0.948494	0.297704
3-phosphoadenylyl-sulfate	0.995903	0.997385	0.513726	0.29787
a_[ubiquitin]_C-terminal_glycine	0.303244	0.407614	0.281616	0.298578
a_[ubiquitin-activating_protein_E1]-L-cysteine	0.303244	0.407614	0.281616	0.298578
an_S-ubiquitinyl-[ubiquitin-activating_protein_E1]-L-cysteine	0.303244	0.407614	0.281616	0.298578
N-carbamoyl-L-aspartate	0.851905	0.919193	0.813937	0.298617
1-18:1-2-16:0-phosphatidate	0.281179	0.314461	0.324428	0.300058
(2E,6E)-farnesol	0.853504	0.196297	0.415676	0.300182
a_alpha-D-mannosyl-(1->6)-beta-D-mannosyl-(1->4)-N-acetyl-beta-D-glucosaminyl-(1->4)-N-acetyl-beta-D-glucosaminyl-[glycoprotein]	0.440601	0.377289	0.481533	0.300267
alpha1,6-D_mannobiose	0.440601	0.377289	0.481533	0.300267
an_N-acetyl-beta-D-glucosaminyl-(1->4)-N-acetyl-beta-D-glucosaminyl-[glycoprotein]	0.440601	0.377289	0.481533	0.300267
luteolin	0.987038	0.992943	0.83612	0.300854
1,4-dihydroxy-2-naphthoate	0.832737	0.744469	0.76909	0.302262
OPC4-CoA	0.650751	0.361739	0.250229	0.302618
OPC6-CoA	0.650751	0.361739	0.250229	0.302618
2,4-divinyl_protochlorophyllide_a	0.472308	0.209263	0.285503	0.302649
betaine_aldehyde	0.0799829	0.363205	0.304713	0.302675
an_ecdysteroid	0.419412	0.539261	0.314692	0.303072
an_ecdysteroid_22-phosphate	0.419412	0.539261	0.314692	0.303072
ecdysone	0.419412	0.539261	0.314692	0.303072
ecdysone_22-phosphate	0.419412	0.539261	0.314692	0.303072
phytosphingosine	0.30366	0.361311	0.350289	0.303298
isopentenyl_diphosphate	0.675171	0.278335	0.920923	0.303834
geranial	0.742374	0.91574	0.21563	0.304
3-oxo-cerotoyl-CoA	0.620735	0.744369	0.2202	0.304246
Glc2Man9GlcNAc2	0.842842	0.734431	0.368334	0.304431
Glc3Man9GlcNAc2	0.842842	0.734431	0.368334	0.304431
17beta-estradiol	0.0703422	0.419063	0.658952	0.304441
estrone	0.0703422	0.419063	0.658952	0.304441
an_11-beta-hydroxysteroid	0.0703422	0.6723	0.880193	0.304441
an_11-oxosteroid	0.0703422	0.6723	0.880193	0.304441
cortisol	0.0703422	0.6723	0.880193	0.304441
phenylacetohydroximoyl-cysteinylglycine	0.639285	0.666529	0.344301	0.305612
(1,4-beta-D-glucosyl)(n+1)	0.269558	0.0899744	0.305615	0.305939
stearoyl-CoA	0.53697	0.668788	0.0713849	0.306586
gibberellin_A1	0.297893	0.627472	0.365229	0.306878
1-naphthol_6-O-malonylglucoside	0.459603	0.306175	0.0137063	0.307241
1-naphthol_glucoside	0.459603	0.306175	0.0137063	0.307241
2-naphthol_6-O-malonylglucoside	0.459603	0.306175	0.0137063	0.307241
2-naphthol_glucoside	0.459603	0.306175	0.0137063	0.307241
4-methylumbelliferone_6-O-malonylglucoside	0.459603	0.306175	0.0137063	0.307241
agmatine	0.710043	0.66383	0.476247	0.307448
(E)-indol-3-ylacetaldoxime	0.95907	0.865808	0.544353	0.307785
an_Fe(II)-siderophore	0.311607	0.250439	0.081198	0.308197
an_Fe(III)-siderophore	0.311607	0.250439	0.081198	0.308197
an_alk-2-enal	0.43369	0.720724	0.256593	0.308345
an_n-alkanal	0.43369	0.720724	0.256593	0.308345
methyl_(indol-3-yl)acetate	0.554627	0.389623	0.144072	0.309727
L-citrulline	0.631053	0.983906	0.571645	0.309778
N-acetyl-alpha-D-galactosalaminyl-[glycoprotein]	0.638373	0.679115	0.429013	0.31017
a_beta-D-glucuronoside	0.142978	0.221698	0.190404	0.311436
baicalein	0.142978	0.221698	0.190404	0.311436
baicalin	0.142978	0.221698	0.190404	0.311436
wogonin	0.142978	0.221698	0.190404	0.311436
wogonin_7-O-beta-D-glucuronate	0.142978	0.221698	0.190404	0.311436
cycloeucalenol	0.334971	0.0474281	0.447703	0.311832
Mg-protoporphyrin	0.33594	0.54833	0.20703	0.31346
D-glycerate	0.584762	0.339261	0.293403	0.313911
tRNAasn	0.195218	0.166489	0.345942	0.315429
dimethylglycine	0.0713222	0.0221226	0.123595	0.316387
a_reduced_c-type_cytochrome[out]	0.358501	0.460532	0.338536	0.316664
an_oxidized_c-type_cytochrome[out]	0.358501	0.460532	0.338536	0.316664
(+)-(1R,2R)-1,2-diphenylethane-1,2-diol	0.224717	0.964924	0.435744	0.318133
cis-stilbene_oxide	0.224717	0.964924	0.435744	0.318133
epoxide	0.224717	0.964924	0.435744	0.318133
pyridoxine	0.667525	0.526747	0.515992	0.318888
a_2-oxo_acid	0.680184	0.906587	0.645172	0.319416
2-cis,6-trans,10-trans-geranylgeranyl_diphosphate	0.419605	0.125787	0.586926	0.321145
prephytoene_diphosphate	0.419605	0.125787	0.586926	0.321145
D-glucono-1,5-lactone	0.962323	0.290981	0.678542	0.322043
1,4-dihydroxy-2-naphthoyl-CoA	0.951349	0.800422	0.815791	0.323554
a_5,6-dihydrouracil20_in_tRNA	0.860895	0.797581	0.501351	0.323762
a_uracil20_in_tRNA	0.860895	0.797581	0.501351	0.323762
chlorophyllide_a	0.242798	0.271964	0.43065	0.324019
1-18:2-2-16:0-monogalactosyldiacylglycerol	0.312467	0.0692186	0.336393	0.32515
1-18:2-2-16:1-monogalactosyldiacylglycerol	0.312467	0.0692186	0.336393	0.32515
1-18:3-2-16:1-monogalactosyldiacylglycerol	0.312467	0.0692186	0.336393	0.32515
sn-glycerol_3-phosphate	0.467763	0.962941	0.455006	0.325618
trans-5-O-(4-coumaroyl)-D-quinate	0.0560482	0.291475	0.455575	0.325677
caffeoylshikimate	0.0760849	0.396802	0.538191	0.325677
a_mannan	0.16265	0.15309	0.0333604	0.325897
n_a_mannan_oligosaccharide	0.16265	0.15309	0.0333604	0.325897
lignoceroyl-CoA	0.95813	0.390459	0.149068	0.326259
4,5beta-dihydrocortisone	0.851793	0.466052	0.261408	0.326602
5alpha-androstane-3,17-dione	0.851793	0.466052	0.261408	0.326602
5beta-cholestan-3-one	0.851793	0.466052	0.261408	0.326602
5-beta-pregnan-3,20_dione	0.851793	0.466052	0.261408	0.326602
an_enone	0.851793	0.466052	0.261408	0.326602
cholest-4-en-3-one	0.851793	0.466052	0.261408	0.326602
progesterone	0.851793	0.466052	0.261408	0.326602
a_protein_disulfide	0.439975	0.799818	0.272843	0.326844
1-O-sinapoyl-beta-D-glucose	0.431291	0.209337	0.487656	0.32702
pelargonidin-3-O-beta-D-glucoside	0.0556818	0.136303	0.0713473	0.327437
a_1,2-diacyl-3-beta-D-galactosyl-sn-glycerol	0.767528	0.44419	0.103021	0.327666
a_3beta-hydroxy-delta5-steroid	0.328029	0.472046	0.659433	0.330512
testosterone	0.328029	0.472046	0.659433	0.330512
butanal	0.59076	0.0370038	0.587214	0.331079
n-butanol	0.614023	0.0588578	0.264548	0.33184
trans-2-hexenal	0.618421	0.56529	0.451174	0.33184
trans-2-hexenol	0.618421	0.56529	0.451174	0.33184
trans-2-pentenal	0.618421	0.56529	0.451174	0.33184
trans-2-pentenol	0.618421	0.56529	0.451174	0.33184
thio-molybdenum_cofactor	0.407344	0.301384	0.279779	0.334039
2-phospho-4-(cytidine_5-diphospho)-2-C-methyl-D-erythritol	0.167586	0.334847	0.199081	0.334619
L-arginine	0.115816	0.359311	0.904131	0.335857
a_mannosyl-(N-acetylglucosaminyl)2-diphosphodolichol	0.679901	0.633629	0.348472	0.33621
4-coumaryl-CoA	0.39821	0.459261	0.255975	0.336239
pyridoxamine_5-phosphate	0.624298	0.607129	0.339622	0.336328
pyridoxine_5-phosphate	0.624298	0.607129	0.339622	0.336328
L-dihomomethionine	0.772429	0.32763	0.943684	0.336567
L-homomethionine	0.772429	0.32763	0.943684	0.336567
precorrin-1	0.0938448	0.216913	0.327029	0.336654
precorrin-2	0.0938448	0.216913	0.327029	0.336654
a_linear_malto-oligosaccharide_[(glucose)n]	0.879562	0.0825284	0.456473	0.341483
formamide	0.534817	0.54222	0.161538	0.341731
GS-methylhydroquinone	0.463376	0.640139	0.240649	0.34193
methyl-p-hydroquinone	0.463376	0.640139	0.240649	0.34193
cyclic-GMP	0.799332	0.956793	0.878792	0.342588
MoO2-molybdopterin_cofactor	0.337789	0.216954	0.138519	0.342865
S-prenyl-L-cysteine	0.229438	0.238412	0.477235	0.343203
all-trans-beta-carotene	0.545654	0.900463	0.705183	0.343633
CTP	0.595318	0.191743	0.169804	0.3439
protein_cysteines	0.190762	0.21367	0.200175	0.344375
S0	0.34219	0.926415	0.207841	0.344903
S-sulfanylglutathione	0.34219	0.926415	0.207841	0.344903
L-tryptophan	0.614092	0.62343	0.482994	0.344937
Mg2+	0.303624	0.147286	0.216063	0.344963
an_N-acyl-beta-neuraminate	0.0812312	0.42674	0.116111	0.345566
an_N-acyl-beta-neuraminate_9-phosphate	0.0812312	0.42674	0.116111	0.345566
3,5-didehydroshikimate	0.490275	0.463766	0.773487	0.346216
3-dehydroshikimate	0.490275	0.463766	0.773487	0.346216
L-aspartyl-tRNAasp	0.543659	0.498421	0.682633	0.346883
tRNAasp	0.543659	0.498421	0.682633	0.346883
trans-cinnamate	0.212984	0.569898	0.411834	0.348864
indole-3-acetate	0.737371	0.593238	0.57786	0.349922
L-isoleucine	0.829392	0.77397	0.681352	0.350471
(S)-2,3-dihydrodipicolinate	0.413835	0.772688	0.656539	0.351634
a_23S_rRNA_uridine1911/1915/1917	0.846786	0.747172	0.727427	0.351758
a_pseudouridine1911/1915/1917_in_23S_rRNA	0.846786	0.747172	0.727427	0.351758
D-myo-inositol_(1,3,4)-trisphosphate	0.522057	0.372176	0.295591	0.35336
beta-D-glucose_6-phosphate	0.40268	0.733768	0.157542	0.354367
1-palmitoylglycerol_3-phosphate	0.403903	0.750289	0.406375	0.354808
(+)-2-carene	0.312195	0.638138	0.709417	0.357723
L-threonine	0.982539	0.889942	0.626051	0.358112
4-hydroxy-trans-8-sphingenine	0.215631	0.368624	0.303548	0.359105
a_4-hydroxysphing-8-enine-ceramide	0.446316	0.368624	0.303548	0.359105
a_phytoceramide	0.446316	0.368624	0.303548	0.359105
2-isopropylmaleate	0.656288	0.806037	0.514736	0.360299
dTDP-4-dehydro-beta-L-rhamnose	0.897826	0.379986	0.355735	0.361353
dTDP-beta-L-rhamnose	0.897826	0.379986	0.355735	0.361353
dTDP-4-dehydro-6-deoxy-alpha-D-glucopyranose	0.97115	0.379986	0.355735	0.361353
(13S)-HPODE	0.452505	0.67712	0.416626	0.361434
D-myo-inositol_(1,4)-bisphosphate	0.492481	0.186427	0.134941	0.362009
4-guanidinobutyramide	0.289442	0.178627	0.371405	0.362578
carbamoyl-phosphate	0.995632	0.9999	0.660017	0.36263
(2R,3S)-3-isopropylmalate	0.42114	0.547137	0.560873	0.36292
3-(3-methylthio)propylmalate	0.559804	0.547137	0.675521	0.36292
3-(4-methylthio)butylmalate	0.559804	0.547137	0.675521	0.36292
3-(5-methylthio)pentylmalate	0.559804	0.547137	0.675521	0.36292
3-(6-methylthio)hexylmalate	0.559804	0.547137	0.675521	0.36292
3-(7-methylthio)heptylmalate	0.559804	0.547137	0.675521	0.36292
all-trans-zeta-carotene	0.711682	0.246061	0.368589	0.363206
uracil	0.22054	0.866988	0.673411	0.363334
a_nucleoside_diphosphate-glucose	0.297484	0.0297332	0.303915	0.363945
1-18:1-2-18:2-phosphatidylcholine	0.832749	0.370119	0.594299	0.363971
1-18:1-2-18:3-phosphatidylcholine	0.832749	0.370119	0.594299	0.363971
1-18:2-2-18:1-phosphatidylcholine	0.832749	0.370119	0.594299	0.363971
1-18:2-2-18:2-sn-glycerol-3-phosphocholine	0.832749	0.370119	0.594299	0.363971
1-18:2-2-18:3-phosphatidylcholine	0.832749	0.370119	0.594299	0.363971
1-18:3-2-18:1-phosphatidylcholine	0.832749	0.370119	0.594299	0.363971
1-18:3-2-18:2-phosphatidylcholine	0.832749	0.370119	0.594299	0.363971
L-glutamate-5-semialdehyde	0.481689	0.277956	0.384717	0.364
9-cis-neoxanthin	0.475471	0.957124	0.923938	0.364661
9-cis-violaxanthin	0.475471	0.957124	0.923938	0.364661
a_[pyruvate_dehydrogenase_E2_protein]_N6-dihydrolipoyl-L-lysine	0.256111	0.376429	0.271461	0.365315
a_triacyl-sn-glycerol	0.921657	0.194907	0.744715	0.365962
nicotinate_adenine_dinucleotide	0.121421	0.634867	0.528833	0.366352
2-methoxy-6-(all-trans-nonaprenyl)phenol	0.909779	0.934396	0.137624	0.366469
2-nonaprenyl-6-hydroxyphenol	0.909779	0.934396	0.137624	0.366469
3,4-dihydroxy-5-all-trans-hexaprenylbenzoate	0.909779	0.934396	0.137624	0.366469
3-methoxy-4-hydroxy-5-all-trans-hexaprenylbenzoate	0.909779	0.934396	0.137624	0.366469
3-methyl-2-oxobutanoate	0.976237	0.960653	0.78651	0.36773
indole-3-butenoyl-CoA	0.542068	0.153023	0.604665	0.368912
indole-3-butyryl-CoA	0.542068	0.153023	0.604665	0.368912
16-epivellosimine	0.262987	0.662728	0.592449	0.370137
vinorine	0.262987	0.662728	0.592449	0.370137
71-hydroxychlorophyllide_a	0.208575	0.928148	0.659926	0.370404
(3Z)-phytochromobilin	0.483508	0.50792	0.563734	0.370738
a_xylogalacturonan	0.0829933	0.12392	0.0785214	0.371175
allyl_alcohol	0.55573	0.201938	0.24582	0.371773
L-aspartate	0.64769	0.723962	0.924996	0.373051
1-naphthaldehyde	0.423533	0.899163	0.130172	0.374256
1-naphthoate	0.423533	0.899163	0.130172	0.374256
(3R)-3-hydroxy-arachidoyl-CoA	0.500664	0.786059	0.22749	0.374703
(3R)-3-hydroxy-behenoyl-CoA	0.500664	0.786059	0.22749	0.374703
(3R)-3-hydroxy-cerotoyl-CoA	0.500664	0.786059	0.22749	0.374703
(3R)-3-hydroxy-lignoceroyl-CoA	0.500664	0.786059	0.22749	0.374703
malyl-N-acetyl-D-glucosamine	0.511569	0.0921396	0.663619	0.375016
(2E,6E)-farnesyl_methyl_ester	0.632695	0.556518	0.758161	0.375845
(2-trans-6-trans)-farnesoate	0.632695	0.556518	0.758161	0.375845
D-glucono-1,5-lactone[out]	0.489617	0.272904	0.885144	0.377231
D-glucopyranose[out]	0.489617	0.272904	0.885144	0.377231
a_quinol	0.0510744	0.339804	0.300955	0.377685
prostaglandin_E2	0.36915	0.803558	0.910408	0.37828
L-glutamyl-tRNAGln	0.156428	0.328334	0.326968	0.380814
L-aspartyl-tRNAasn	0.307882	0.500775	0.68378	0.380814
trans-caffeate	0.532843	0.673611	0.808767	0.381253
a_1,2-diacyl-sn-glycerol_3-diphosphate	0.108514	0.262704	0.542155	0.38152
keto-D-ribose_5-phosphate	0.132985	0.226121	0.273889	0.38173
n_(1,4-alpha-D-glucosyl)(n)	0.147038	0.100167	0.423167	0.383634
n_alpha-amylose	0.147038	0.100167	0.423167	0.383634
2-deoxymugineate	0.705333	0.828698	0.262712	0.384031
3-deamino-3-oxonicotianamine	0.705333	0.828698	0.262712	0.384031
4alpha-carboxy-5alpha-cholesta-7,24-dien-3beta-ol	0.767815	0.643149	0.187355	0.384331
4alpha-carboxy-ergosta-7,24(241)-dien-3beta-ol	0.767815	0.643149	0.187355	0.384331
4alpha-carboxy-stigmasta-7,24(241)-dien-3beta-ol	0.523255	0.728932	0.234099	0.384331
a_[glycine-cleavage_complex_H_protein]_N6-lipoyl-L-lysine	0.958217	0.902887	0.420428	0.385091
L-threonylcarbamoyladenylate	0.743122	0.587497	0.350492	0.386043
4-methylthiobutanaldoxime	0.778724	0.833238	0.911097	0.386256
5-methylthiopentanaldoxime	0.778724	0.833238	0.911097	0.386256
6-methylthiohexanaldoxime	0.778724	0.833238	0.911097	0.386256
7-methylthioheptanaldoxime	0.778724	0.833238	0.911097	0.386256
8-methylthiooctanaldoxime	0.778724	0.833238	0.911097	0.386256
9-methylthiononanaldoxime	0.778724	0.833238	0.911097	0.386256
eugenol	0.596394	0.465995	0.548535	0.386492
HX	0.320569	0.229436	0.0212187	0.387024
RX	0.320569	0.229436	0.0212187	0.387024
L-tyrosyl-tRNAtyr	0.251119	0.531722	0.317493	0.387593
tRNAtyr	0.251119	0.531722	0.317493	0.387593
D-arabinono-1,4-lactone	0.688202	0.726511	0.42823	0.387969
dehydro-D-arabinono-1,4-lactone	0.688202	0.726511	0.42823	0.387969
L-gulono-1,4-lactone	0.688202	0.726511	0.42823	0.387969
L-xylo-hex-3-ulono-1,4-lactone	0.688202	0.726511	0.42823	0.387969
1-octadecanoyl-sn-glycerol_3-phosphate	0.273391	0.64473	0.289958	0.38838
1-palmitoleylglycerol_3-phosphate	0.273391	0.64473	0.289958	0.38838
palmitoleyl-CoA	0.273391	0.64473	0.289958	0.38838
starch	0.0412514	0.0953461	0.97688	0.389175
oxalosuccinate	0.263207	0.650169	0.46315	0.389697
indole	0.329018	0.350013	0.184117	0.389791
a_[2-oxoglutarate_dehydrogenase_E2_protein]_N6-lipoyl-L-lysine	0.420587	0.418631	0.182196	0.390921
cysteamine	0.430612	0.586768	0.198166	0.390956
hypotaurine	0.430612	0.586768	0.198166	0.390956
oleoyl-CoA	0.115231	0.255477	0.0396174	0.393714
phytyl_monophosphate	0.436497	0.552094	0.278351	0.395631
(S)-2-amino-6-oxohexanoate	0.793655	0.987192	0.639559	0.395978
L-saccharopine	0.793655	0.987192	0.639559	0.395978
2,3-diphospho-D-glycerate	0.458618	0.228549	0.514954	0.396363
2/3-phospho-D-glycerate	0.458618	0.228549	0.514954	0.396363
a_[protein]-L-histidine	0.458618	0.228549	0.514954	0.396363
a_protein-Npi-phospho-L-histidine	0.458618	0.228549	0.514954	0.396363
acetol	0.939573	0.299643	0.206262	0.397058
alpha-L-fucoside	0.466344	0.0635284	0.159863	0.397421
trans-arachido-2-enoyl-CoA	0.922724	0.44347	0.1548	0.398411
trans-cerot-2-enoyl-CoA	0.922724	0.44347	0.1548	0.398411
trans-docos-2-enoyl-CoA	0.922724	0.44347	0.1548	0.398411
trans-lignocer-2-enoyl-CoA	0.922724	0.44347	0.1548	0.398411
a_5-formiminotetrahydrofolate	0.382567	0.466497	0.294388	0.399294
an_N5-formyl-tetrahydrofolate	0.382567	0.466497	0.294388	0.399294
N-formimino-L-glutamate	0.382567	0.466497	0.294388	0.399294
RC(R)SH	0.459527	0.290044	0.0996815	0.399348
RC(R)S-S(R)CR	0.459527	0.290044	0.0996815	0.399348
2-oxo-3-phenylpropanoate	0.587431	0.146313	0.482549	0.40071
a_2-oxo_carboxylate	0.608885	0.377601	0.559957	0.400877
pyridoxamine	0.858312	0.628656	0.795681	0.400979
10-hydroxy-alpha-humulene	0.977173	0.484174	0.962465	0.401145
zerumbone	0.977173	0.484174	0.962465	0.401145
dihydroxyacetone_phosphate	0.433876	0.815	0.657614	0.401179
a_methyl_jasmonate	0.270984	0.325846	0.184744	0.402487
3-ureidopropionate	0.199501	0.187319	0.229662	0.402666
a_cardiolipin	0.96657	0.965218	0.56529	0.402751
1-oleoyl-2-lyso-glycerone_phosphate	0.600738	0.721776	0.582798	0.403374
1-palmitoylglycerone_3-phosphate	0.600738	0.721776	0.582798	0.403374
3-dehydro-4-methylzymosterol	0.728337	0.384423	0.585934	0.404046
4alpha-carboxy-4beta-methyl-5alpha-cholesta-8,24-dien-3beta-ol	0.728337	0.384423	0.585934	0.404046
4alpha-methyl-5alpha-cholest-7-en-3-one	0.728337	0.384423	0.585934	0.404046
avenastenone	0.728337	0.384423	0.585934	0.404046
cycloeucalenone	0.728337	0.384423	0.585934	0.404046
4alpha,14alpha-dimethyl-9beta,19-cyclo-5alpha-cholest-24-en-3-one	0.858453	0.384423	0.615289	0.404046
5alpha-cholesta-7,24-dien-3-one	0.858453	0.384423	0.615289	0.404046
episterone	0.858453	0.384423	0.615289	0.404046
a_(mannosyl)5-(N-acetylglucosaminyl)2-diphosphodolichol	0.282337	0.116664	0.518984	0.404707
sphingosine	0.564116	0.182428	0.663855	0.405567
hexulose_6-phosphate	0.527916	0.439952	0.678225	0.405866
1-18:1-2-16:0-monogalactosyldiacylglycerol	0.0784969	0.0571426	0.139424	0.406404
N-carbamoylputrescine	0.887603	0.84892	0.478496	0.406527
a_protein_dithiol	0.744883	0.976547	0.492355	0.406797
peroxiredoxin-(S-hydroxycysteine)	0.744883	0.976547	0.492355	0.406797
peroxiredoxin-(S-hydroxy-S-oxocysteine)	0.744883	0.976547	0.492355	0.406797
cyanidin-3-O-beta-D-glucoside	0.301927	0.205408	0.0831318	0.407096
an_L-1-phosphatidyl-glycerol	0.920125	0.893447	0.425232	0.407758
4-coumaroylagmatine	0.710404	0.753309	0.623448	0.408169
cyanidin_3-O-[2-O-(xylosyl)_glucoside	0.689099	0.407842	0.257131	0.409641
cyanidin_3-O-p-coumaroylglucoside	0.689099	0.407842	0.257131	0.409641
a_sugar_1-phosphate	0.812894	0.23044	0.498398	0.410637
a_UDP-sugar	0.812894	0.23044	0.498398	0.410637
alpha-D-xylose_1-phosphate	0.812894	0.23044	0.498398	0.410637
1-chloro-2,4-dinitrobenzene	0.390939	0.203341	0.153776	0.410655
2,4-dinitrophenyl-S-glutathione	0.390939	0.203341	0.153776	0.410655
hexahomomethionine	0.522105	0.270647	0.926469	0.410927
pentahomomethionine	0.522105	0.270647	0.926469	0.410927
tetrahomomethionine	0.522105	0.270647	0.926469	0.410927
trihomomethionine	0.522105	0.270647	0.926469	0.410927
an_ADP-sugar	0.606883	0.578131	0.368338	0.411532
an_alpha-D-aldose_1-phosphate	0.606883	0.578131	0.368338	0.411532
D-glyceraldehyde	0.409113	0.367675	0.317722	0.412107
dihydroxyacetone	0.409113	0.367675	0.317722	0.412107
riboflavin_cyclic-4,5-phosphate	0.409113	0.367675	0.317722	0.412107
1-18:1-2-16:2-monogalactosyldiacylglycerol	0.678049	0.297828	0.420959	0.412207
1-18:1-2-16:3-monogalactosyldiacylglycerol	0.678049	0.297828	0.420959	0.412207
1-18:2-2-16:0-digalactosyldiacylglycerol	0.678049	0.297828	0.420959	0.412207
1-18:2-2-16:2-monogalactosyldiacylglycerol	0.678049	0.297828	0.420959	0.412207
1-18:2-2-16:3-monogalactosyldiacylglycerol	0.678049	0.297828	0.420959	0.412207
1-18:3-2-16:2-monogalactosyldiacylglycerol	0.678049	0.297828	0.420959	0.412207
D-glucosamine_6-phosphate	0.534201	0.340357	0.886883	0.413803
a_2-methoxy-6-(all-trans-polyprenyl)phenol	0.816255	0.919729	0.10915	0.414574
a_3-(all-trans-polyrenyl)benzene-1,2-diol	0.816255	0.919729	0.10915	0.414574
a_3,4-dihydroxy-5-all-trans-polyprenylbenzoate	0.816255	0.919729	0.10915	0.414574
a_3-methoxy-4-hydroxy-5-all-trans-polyprenylbenzoate	0.816255	0.919729	0.10915	0.414574
a_demethylated_ubiquinol	0.816255	0.919729	0.10915	0.414574
a_6-phosphogluco-maltodextrin	0.256448	0.235379	0.995709	0.415147
a_poly-6-phosphogluco-maltodextrin	0.256448	0.235379	0.995709	0.415147
a_linear_alpha-D-glucan	0.256448	0.235379	0.999798	0.415147
sphinganine	0.947535	0.279761	0.538499	0.416645
D-galacto-hexodialdose	0.155937	0.286407	0.219972	0.41668
cyanidin_3-O-[2-O-xylosyl)_6-O-(p-coumaroyl)_glucoside	0.845794	0.562239	0.387232	0.416773
a_quinone	0.142047	0.180101	0.0860589	0.416833
(1,4-alpha-D-galacturonosyl)(m)	0.346189	0.109959	0.175985	0.417063
(S)-2-acetolactate	0.932926	0.890942	0.852465	0.418192
S-ureidoglycine	0.507097	0.660732	0.711046	0.418421
10,16-dihydroxypalmitate	0.458923	0.291331	0.391299	0.418708
ferruginol	0.861084	0.976567	0.989827	0.420924
miltiradiene	0.861084	0.976567	0.989827	0.420924
jasmonoyl-CoA	0.870177	0.372163	0.331018	0.421557
3-oxo-(11Z)-eicos-11-enoyl-CoA	0.368168	0.695758	0.171696	0.422027
a_(mannosyl)6-(N-acetylglucosaminyl)2-diphosphodolichol	0.267765	0.177693	0.720113	0.422172
3-phospho-hydroxypyruvate	0.22776	0.766349	0.230967	0.42274
a_[protein]-L-tyrosine	0.957605	0.844929	0.844263	0.4233
a_protein_L-tyrosine-O-sulfate	0.957605	0.844929	0.844263	0.4233
a_5,10-methenyltetrahydrofolate	0.167313	0.229009	0.165501	0.424133
5-amino-1-(5-phospho-D-ribosyl)imidazole-4-carboxamide	0.800551	0.863297	0.904117	0.425098
C-132-carboxypyropheophorbide_a	0.678248	0.555607	0.553505	0.425358
pyropheophorbide_a	0.678248	0.555607	0.553505	0.425358
(S)-1-pyrroline-5-carboxylate	0.412022	0.465209	0.252776	0.425538
primary_fluorescent_chlorophyll_catabolite	0.704836	0.710072	0.627431	0.426105
a_linear_malto-oligosaccharide	0.0352032	0.130269	0.562734	0.426647
a_maltooligosyl-trehalose	0.0352032	0.130269	0.562734	0.426647
glucose	0.0352032	0.130269	0.562734	0.426647
4-methylthiobutanonitrile_oxide	0.848595	0.976291	0.666337	0.426659
5-methylthiopentanonitrile_oxide	0.848595	0.976291	0.666337	0.426659
6-methylthiohexanonitrile_oxide	0.848595	0.976291	0.666337	0.426659
7-methylthioheptanonitrile_oxide	0.848595	0.976291	0.666337	0.426659
8-methylthiooctanonitrile_oxide	0.848595	0.976291	0.666337	0.426659
9-methylthiononanonitrile_oxide	0.848595	0.976291	0.666337	0.426659
9,15,9-tri-cis-zeta-carotene	0.667731	0.356963	0.376377	0.427023
(S)-methylmalonate-semialdehyde	0.760821	0.910033	0.762658	0.427046
arachidoyl-CoA	0.879491	0.424829	0.144415	0.427595
3-nitrotoluene	0.706643	0.912327	0.729737	0.4281
4-methylcatechol	0.706643	0.912327	0.729737	0.4281
catechol	0.706643	0.912327	0.729737	0.4281
nitrobenzene	0.706643	0.912327	0.729737	0.4281
quercetin_3-O-glucoside	0.340157	0.803385	0.574278	0.428931
aurachin_C	0.0748318	0.514514	0.317627	0.429253
aurachin_C_epoxide	0.0748318	0.514514	0.317627	0.429253
4-dimethylaminophenylazobenzene	0.642475	0.564797	0.442718	0.429353
aniline	0.642475	0.564797	0.442718	0.429353
N,N-dimethyl-p-phenylenediamine	0.642475	0.564797	0.442718	0.429353
sn-1-lyso-2-16:0-monogalactosyldiacylglycerol	0.0820426	0.358245	0.0170735	0.429421
(S)-3-hydroxy-3-methylglutaryl-CoA	0.138885	0.0305772	0.434757	0.429921
indole-3-pyruvate	0.196929	0.502922	0.403194	0.430555
4alpha-formyl-5alpha-cholesta-7,24-dien-3beta-ol	0.484495	0.792993	0.0604264	0.430814
4alpha-formyl-ergosta-7,24(241)-dien-3beta-ol	0.484495	0.792993	0.0604264	0.430814
4alpha-hydroxymethyl-5alpha-cholesta-7,24-dien-3beta-ol	0.484495	0.792993	0.0604264	0.430814
4alpha-hydroxymethyl-ergosta-7,24(241)-dien-3beta-ol	0.484495	0.792993	0.0604264	0.430814
4alpha-methyl-5alpha-cholesta-7,24-dien-3beta-ol	0.484495	0.792993	0.0604264	0.430814
4alpha-formyl-stigmasta-7,24(241)-dien-3beta-ol	0.298401	0.829541	0.0604264	0.430814
4alpha-hydroxymethyl-stigmasta-7,24(241)-dien-3beta-ol	0.298401	0.829541	0.0604264	0.430814
an_(N-acetylglucosaminyl)2-diphosphodolichol	0.844492	0.687554	0.456615	0.431752
D-galactopyranuronate	0.640319	0.70531	0.196791	0.433028
1-hydroxy-2-methyl-2-(E)-butenyl_4-diphosphate[plastid_stroma]	0.238294	0.430819	0.487986	0.434814
dimethylallyl_diphosphate[plastid_stroma]	0.238294	0.430819	0.487986	0.434814
isopentenyl_diphosphate[plastid_stroma]	0.238294	0.430819	0.487986	0.434814
oxalate	0.848543	0.987432	0.652865	0.435925
D-sorbitol	0.891131	0.921985	0.114728	0.436221
keto-D-fructose	0.891131	0.921985	0.114728	0.436221
(1S,2R)-1-C-(indol-3-yl)glycerol_3-phosphate	0.338686	0.52037	0.252053	0.436459
a_[ribulose-1,5-bisphosphate-carboxylase]-lysine	0.366402	0.0720736	0.371777	0.436627
a_[ribulose-1,5-bisphosphate-carboxylase]-N6,N6,N6-trimethyl-L-lysine	0.366402	0.0720736	0.371777	0.436627
N,N-diacetylchitobiose	0.464858	0.623621	0.899187	0.437085
N-acetyl-D-glucosamine(n)	0.464858	0.623621	0.899187	0.437085
N-acetyl-D-glucosamine(n-2)	0.464858	0.623621	0.899187	0.437085
1-18:1-2-16:1-monogalactosyldiacylglycerol	0.229266	0.0466076	0.572371	0.438137
a_D-amino_acid	0.507922	0.120265	0.351518	0.438228
L-histidyl-tRNAhis	0.759401	0.807485	0.480311	0.438412
tRNAhis	0.759401	0.807485	0.480311	0.438412
24-methyldesmosterol	0.459677	0.771547	0.424273	0.438996
5alpha-cholesta-7,24-dien-3beta-ol	0.459677	0.771547	0.424273	0.438996
delta24-25-sitosterol	0.459677	0.771547	0.424273	0.438996
(S)-3-hydroxy-isobutanoate	0.554794	0.83347	0.492919	0.439686
a_(mannosyl)2-(N-acetylglucosaminyl)2-diphosphodolichol	0.150988	0.229184	0.55123	0.43985
a_(mannosyl)3-(N-acetylglucosaminyl)2-diphosphodolichol	0.150988	0.229184	0.55123	0.43985
S-(2E,6E)-farnesyl-L-cysteine	0.229438	0.238412	0.604501	0.44028
a_dolichyl_beta-D-mannosyl_phosphate	0.1756	0.273985	0.791113	0.44075
citrate	0.247537	0.135383	0.145149	0.441454
a_2-lyso-phosphatidylcholine	0.587361	0.0606616	0.451745	0.442449
a_dolichyl_beta-D-glucosyl_phosphate	0.493693	0.0633489	0.417619	0.443975
(2S)-2-isopropyl-3-oxosuccinate	0.30022	0.244538	0.573617	0.44444
2-oxo-10-methylthiodecanoate	0.424021	0.244538	0.688336	0.44444
methylmalonate_semialdehyde	0.626211	0.292694	0.619405	0.444542
(3Z)-hex-3-en-ol	0.622595	0.0505781	0.102562	0.444998
a_dihydroceramide	0.350475	0.893725	0.53768	0.446969
(cis)-crotonaldehyde	0.479229	0.192621	0.8973	0.448518
1-pentan-3-one	0.479229	0.192621	0.8973	0.448518
1-penten-3-one	0.479229	0.192621	0.8973	0.448518
butan-2-one	0.479229	0.192621	0.8973	0.448518
hexan-3-one	0.479229	0.192621	0.8973	0.448518
propanal	0.479229	0.192621	0.8973	0.448518
trans-4-hexen-3-one	0.479229	0.192621	0.8973	0.448518
cis-3-hexenal	0.800205	0.440246	0.393322	0.449241
alpha-D-glucose	0.477935	0.159623	0.260972	0.449279
lamda-carrageenan	0.903948	0.770807	0.699994	0.450359
n_neo-lamda-carrahexaose	0.903948	0.770807	0.699994	0.450359
n_neo-lamda-carratetraose	0.903948	0.770807	0.699994	0.450359
neo-lamda-carrabiose	0.903948	0.770807	0.699994	0.450359
neo-lamda-carrahexaose	0.903948	0.770807	0.699994	0.450359
neo-lamda-carratetraose	0.903948	0.770807	0.699994	0.450359
N-acetyl-7-O-acetylneuraminate	0.81193	0.955563	0.556032	0.450377
N-acetyl-9-O-acetylneuraminate	0.81193	0.955563	0.556032	0.450377
alpha-tocopherol	0.693011	0.206677	0.763805	0.450878
alpha-tocotrienol	0.693011	0.206677	0.763805	0.450878
beta-tocopherol	0.693011	0.206677	0.763805	0.450878
beta-tocotrienol	0.693011	0.206677	0.763805	0.450878
(sulfide)n	0.547984	0.38528	0.0437482	0.451299
(sulfide)n-1	0.547984	0.38528	0.0437482	0.451299
H2	0.547984	0.38528	0.0437482	0.451299
2,5-dihydroxybenzoate_5-O-beta-D-glucoside	0.196901	0.27103	0.517625	0.45151
gentisate	0.196901	0.27103	0.517625	0.45151
photoproduct_(in_DNA)	0.598171	0.590045	0.669501	0.452486
coproporphyrinogen_III	0.248535	0.612846	0.640131	0.45251
a_3-oxo-delta5-steroid	0.925801	0.583611	0.98048	0.45402
succinyl-CoA	0.0819081	0.524286	0.593899	0.45451
2,4-dichlorophenol	0.398814	0.734201	0.526421	0.45484
3,5-dichlorocatechol	0.398814	0.734201	0.526421	0.45484
phenylacetohydroximoyl-glutathione	0.52652	0.479338	0.291565	0.454936
a_diphthamide-[translation_elongation_factor_2]	0.58343	0.0645514	0.304007	0.455053
quercetin_3-sulfate	0.662141	0.292939	0.0123671	0.455716
shikimate_3-phosphate	0.848135	0.751672	0.692919	0.455783
(-)-menthone	0.646341	0.387932	0.186926	0.456602
(+)-neomenthol	0.646341	0.387932	0.186926	0.456602
(-)-menthol	0.618421	0.48396	0.186926	0.456602
sn-glycero-3-phosphocholine	0.238364	0.491091	0.528681	0.456811
beta-D-galactose	0.652301	0.273866	0.131063	0.45695
1-hydroxy-2-methyl-2-(E)-butenyl_4-diphosphate	0.95489	0.885127	0.643255	0.458285
xylan	0.480093	0.759988	0.65433	0.458841
thymidine	0.268072	0.138283	0.0706002	0.459401
histidinol	0.9963	0.920894	0.753263	0.459756
D-xylulose_5-phosphate	0.67502	0.656334	0.116653	0.460126
2-oxoglutaramate	0.198055	0.997063	0.527254	0.460313
omega-hydroxylaurate	0.984544	0.128895	0.226579	0.460482
(S)-coclaurine	0.487252	0.206543	0.99455	0.460687
(S)-corytuberine	0.487252	0.206543	0.99455	0.460687
(S)-N-methylcoclaurine	0.487252	0.206543	0.99455	0.460687
magnoflorine	0.487252	0.206543	0.99455	0.460687
a_6-phosphogluco-amylopectin	0.104697	0.343885	0.991396	0.461663
a_carotenoid_epsilon-end_group	0.98933	0.88504	0.513487	0.463463
alpha-zeacarotene	0.98933	0.88504	0.513487	0.463463
delta-carotene	0.98933	0.88504	0.513487	0.463463
epsilon-carotene	0.98933	0.88504	0.513487	0.463463
3-nonaprenyl-4-hydroxybenzoate	0.338284	0.180565	0.206591	0.463949
a_4-hydroxy-3-polyprenylbenzoate	0.338284	0.180565	0.206591	0.463949
an_isoprenoid_diphosphate	0.338284	0.180565	0.206591	0.463949
24-ethylidenelophenol	0.438327	0.735231	0.336125	0.464324
4-aminobutanal	0.363657	0.332249	0.450536	0.464769
phosphoenolpyruvate	0.226857	0.681278	0.462403	0.464775
indole-3-acetyl-alanine	0.855475	0.523262	0.715624	0.465113
D-erythro-imidazole-glycerol-phosphate	0.973221	0.784139	0.548381	0.466032
S-methyl-5-thio-alpha-D-ribose_1-phosphate	0.302635	0.402126	0.337867	0.466359
a_steryl-ester	0.177564	0.395626	0.0840582	0.466536
molybdate	0.358921	0.267101	0.146824	0.467345
molybdopterin_adenine_dinucleotide	0.358921	0.267101	0.146824	0.467345
dTDP-(2R,6S)-6-hydroxy-2-methyl-3-oxo-3,6-dihydro-2H-pyran-4-olate	0.878447	0.75833	0.0902002	0.467766
dihydrogeranylgeranyl-chlorophyll_a	0.289915	0.957359	0.187399	0.468864
dihydrogeranylgeranyl-PP	0.289915	0.957359	0.187399	0.468864
tetrahydrogeranylgeranyl-chlorophyll_a	0.289915	0.957359	0.187399	0.468864
tetrahydrogeranylgeranyl-PP	0.289915	0.957359	0.187399	0.468864
sulfite	0.426016	0.829791	0.272178	0.469233
n_a_linear_malto-oligosaccharide	0.0692843	0.0622392	0.183454	0.469318
di-trans,octa-cis-undecaprenyl_phosphate	0.990962	0.272764	0.103738	0.469993
UDP-N-acetyl-alpha-D-muramoyl-L-alanyl-gamma-D-glutamyl-L-lysyl-D-alanyl-D-alanine	0.990962	0.272764	0.103738	0.469993
1-palmitoyl-2-linoleoyl-phosphatidylcholine	0.778731	0.686365	0.607481	0.470939
17-O-acetylajmaline	0.806851	0.801727	0.311157	0.471563
17-O-acetylnorajmaline	0.806851	0.801727	0.311157	0.471563
ajmaline	0.806851	0.801727	0.311157	0.471563
norajmaline	0.806851	0.801727	0.311157	0.471563
protoporphyrin_IX	0.206594	0.267349	0.484767	0.471804
kanamycin_B	0.244141	0.999153	0.56887	0.472264
N6-acetylkanamycin-B	0.244141	0.999153	0.56887	0.472264
berberine	0.298559	0.113072	0.10501	0.472408
S-canadine	0.298559	0.113072	0.10501	0.472408
6-O-cis-keto-mycolyl-trehalose_6-phosphate	0.214405	0.170215	0.886724	0.473168
6-O-cis-methoxy-mycolyl-trehalose_6-phosphate	0.214405	0.170215	0.886724	0.473168
6-O-mycolyl-trehalose_6-phosphate	0.214405	0.170215	0.886724	0.473168
6-O-trans-keto-mycolyl-trehalose_6-phosphate	0.214405	0.170215	0.886724	0.473168
6-O-trans-methoxy-mycolyl-trehalose_6-phosphate	0.214405	0.170215	0.886724	0.473168
trehalose-cis-keto-mono-mycolate	0.214405	0.170215	0.886724	0.473168
trehalose-cis-methoxy-mono-mycolate	0.214405	0.170215	0.886724	0.473168
trehalose-mono-mycolate	0.214405	0.170215	0.886724	0.473168
trehalose-trans-keto-mono-mycolate	0.214405	0.170215	0.886724	0.473168
trehalose-trans-methoxy-mono-mycolate	0.214405	0.170215	0.886724	0.473168
palmitoleate	0.711623	0.227928	0.852715	0.474049
hydrogen_carbonate	0.323911	0.155966	0.718388	0.474735
2-iminopropanoate	0.447528	0.433602	0.349043	0.475048
glycerol_1-phosphate	0.360162	0.403106	0.658474	0.47517
glycyl-tRNAgly	0.333389	0.502889	0.266864	0.475301
tRNAgly	0.333389	0.502889	0.266864	0.475301
3beta-hydroxy-4beta-methyl-5alpha-cholest-7-ene-4alpha-carboxylate	0.581709	0.685976	0.463686	0.475715
a_lysophosphatidate	0.52729	0.424973	0.232289	0.476009
a_tRNA_2-thiouridine34	0.38366	0.990083	0.408124	0.477272
a_tRNA_uridine34	0.38366	0.990083	0.408124	0.477272
3-deoxy-D-manno-octulosonate_8-phosphate	0.144002	0.156397	0.246205	0.477329
N4-(beta-N-acetyl-D-glucosaminyl)-L-asparagine	0.802487	0.974616	0.369633	0.477492
N1-methylguanine37_in_tRNAPhe	0.857718	0.587095	0.993825	0.47779
phosphocholine	0.764026	0.404315	0.178969	0.478104
morphinone	0.485739	0.332417	0.277588	0.47885
neopinone	0.485739	0.332417	0.277588	0.47885
a_[phosphatase_2A_protein]_C-terminal_L-leucine	0.144786	0.700736	0.837774	0.479677
a_[phosphatase_2A_protein]_C-terminal_L-leucine_methyl_ester	0.144786	0.700736	0.837774	0.479677
[phospho-alpha-glucan]	0.111924	0.526647	0.998315	0.480123
biliverdin-IX-alpha	0.586876	0.312791	0.657458	0.48018
a_xylose/galactose/fucose_xyloglucan	0.212229	0.342881	0.0418201	0.481252
xyloglucan_with_an_alpha-D-xylosyl_sidechain	0.212229	0.342881	0.0418201	0.481252
geranyl_diphosphate	0.85049	0.736045	0.983169	0.481367
selenide	0.407344	0.386728	0.368791	0.481903
beta-D-fructofuranose	0.806699	0.521608	0.390815	0.482703
(-)-lariciresinol	0.929316	0.966642	0.438357	0.483076
(-)-pinoresinol	0.929316	0.966642	0.438357	0.483076
(+)-lariciresinol	0.929316	0.977583	0.438357	0.483076
(1,6-alpha-D-glucosyl)(m)	0.448901	0.774336	0.864095	0.483571
palmitoyl-CoA	0.120876	0.173855	0.261651	0.484169
beta-D-glucopyranosyl_abscisate	0.997259	0.815772	0.783373	0.484383
anthraniloyl-O-glucopyranose	0.981277	0.697962	0.60711	0.484536
benzoyl-beta-D-glucopyranose	0.981277	0.697962	0.60711	0.484536
salicylate_2-O-beta-D-glucoside	0.981277	0.697962	0.60711	0.484536
salicylate_beta-D-glucose_ester	0.981277	0.697962	0.60711	0.484536
a_(mannosyl)7-(N-acetylglucosaminyl)2-diphosphodolichol	0.38025	0.455805	0.776123	0.485115
a_(mannosyl)8-(N-acetylglucosaminyl)2-diphosphodolichol	0.38025	0.455805	0.776123	0.485115
L-glutamate	0.709763	0.42982	0.627325	0.485746
(2-amino-4-hydroxy-7,8-dihydropteridin-6-yl)methyl_diphosphate	0.198138	0.638697	0.830572	0.485874
7,8-dihydropteroate	0.198138	0.638697	0.830572	0.485874
a_(mannosyl)5-N-glycan	0.239773	0.461446	0.574423	0.4867
L-glutaminyl-tRNAgln	0.123546	0.477498	0.569112	0.487291
N-(5-phosphoribosyl)-anthranilate	0.977876	0.883713	0.877975	0.487399
3-hydroxy-isobututanoyl-CoA	0.109439	0.394424	0.226113	0.487481
3-hydroxy-isobutyrate	0.109439	0.394424	0.226113	0.487481
(S)-3-hydroxy-isobutanoyl-CoA	0.302859	0.512779	0.226113	0.487481
all-trans_phytofluene	0.802595	0.574648	0.70627	0.487587
an_octanoyl-[acp]	0.961099	0.362808	0.155984	0.489881
a_glycol	0.19088	0.912514	0.254444	0.490423
an_epoxide	0.19088	0.912514	0.254444	0.490423
6-(alpha-D-glucosaminyl)-1-phosphatidyl-1D-myo-inositol	0.152822	0.720595	0.5041	0.49117
a_stearoyl-[acp]	0.212209	0.192149	0.585395	0.49158
(S)-lactate	0.449468	0.691701	0.453283	0.491634
5-hydroxymethyluracil	0.099491	0.815831	0.271412	0.491904
thymine	0.099491	0.815831	0.271412	0.491904
an_adenine37_in_tRNA	0.555592	0.542649	0.259304	0.493304
a_[Cys-Gly]-S-conjugate	0.564488	0.0921553	0.178823	0.494178
L-cysteinyl-glycine	0.564488	0.0921553	0.178823	0.494178
5-alpha-androstan-3beta,17beta-diol	0.98942	0.609615	0.325343	0.494775
5-alpha-dihydrotestosterone	0.98942	0.609615	0.325343	0.494775
galactitol	0.98942	0.609615	0.325343	0.494775
(S)-2-aceto-2-hydroxybutanoate	0.682046	0.546553	0.827228	0.494777
divinylchlorophyllide_a	0.678103	0.320138	0.529996	0.495418
thiocyanate	0.286554	0.612585	0.197506	0.495765
thiosulfate	0.286554	0.612585	0.197506	0.495765
maltohexaose	0.0684314	0.0448049	0.462125	0.495896
a_folylpolyglutamate(n)	0.557273	0.19588	0.253011	0.496209
a_folylpolyglutamate(n+1)	0.557273	0.19588	0.253011	0.496209
D-gluconate	0.416306	0.567249	0.263109	0.496377
alpha-D-galactose_1-phosphate	0.894797	0.420905	0.419605	0.496402
beta-D-fructose_2,6-bisphosphate	0.315492	0.218827	0.540588	0.496547
a_[procollagen]_trans_4-hyroxy-L-proline	0.0406136	0.179635	0.116476	0.499114
D-mannitol_1-phosphate	0.188898	0.393385	0.976645	0.500263
6-hydroxymethyl-7,8-dihydropterin	0.0524498	0.450826	0.480876	0.501762
(R)-mevalonate_3-phosphate	0.999973	0.416888	0.899699	0.502164
(R)-mevalonate-3,5-bisphosphate	0.999973	0.416888	0.899699	0.502164
formaldehyde	0.512989	0.121037	0.177262	0.502556
an_inositolphosphodihydroceramide	0.898754	0.938087	0.553831	0.502794
dihydrozeatin-9-N-glucoside-O-glucoside	0.118277	0.197677	0.481138	0.503034
dihydrozeatin-O-glucoside	0.118277	0.197677	0.481138	0.503034
tetrahydropteroyl-[gamma-Glu](n-1)	0.246582	0.332578	0.116894	0.503852
4alpha-methyl-5alpha-ergosta-8,14,24(28)-trien-3beta-ol	0.921564	0.529324	0.621095	0.504705
a_semiquinone	0.545269	0.190293	0.0797002	0.50546
red_chlorophyll_catabolite	0.452751	0.370118	0.0955768	0.505615
L-tryptophanyl-tRNAtrp	0.52682	0.914734	0.0773025	0.505633
tRNAtrp	0.52682	0.914734	0.0773025	0.505633
creatine	0.241954	0.480546	0.0280825	0.50599
guanidinoacetate	0.241954	0.480546	0.0280825	0.50599
an_alpha-D-galactoside	0.201051	0.0868026	0.187056	0.506077
an_XLLG_xylogulcan	0.639784	0.157656	0.406564	0.506131
2-phosphoglycolate	0.643081	0.559447	0.766878	0.50804
2-hydroxy-5-(methylthio)-3-oxopent-1-enyl_1-phosphate	0.401665	0.15553	0.350459	0.508057
5-(methylthio)-2,3-dioxopentyl_1-phosphate	0.401665	0.15553	0.350459	0.508057
a_carboxylate	0.176374	0.459463	0.33424	0.508531
a_5,6-dihydrouracil47_in_tRNA	0.79245	0.783909	0.374755	0.509132
a_uracil47_in_tRNA	0.79245	0.783909	0.374755	0.509132
cis-aconitate	0.763281	0.493336	0.214909	0.50924
dihydrozeatin	0.161612	0.295179	0.452282	0.509323
dihydrozeatin-9-N-glucoside	0.161612	0.295179	0.452282	0.509323
trans-zeatin-O-glucoside	0.161612	0.295179	0.452282	0.509323
cis-zeatin-O-glucoside	0.309897	0.442326	0.452282	0.509323
D-erythrose_4-phosphate	0.306673	0.328038	0.0559769	0.510472
2-C-methyl-D-erythritol_4-phosphate	0.824495	0.973696	0.467263	0.510702
3-oxo-arachidoyl-CoA	0.392364	0.87	0.0995656	0.511087
perakine	0.359295	0.152467	0.552079	0.5116
raucaffrinoline	0.359295	0.152467	0.552079	0.5116
CDP-1-18:1(9Z)-2-16:0-glycerol	0.370951	0.385875	0.162607	0.512589
indole_acetaldehyde	0.546872	0.829047	0.588081	0.512902
L-ornithine	0.935284	0.960294	0.880802	0.512941
1D-myo-inositol_1,2,3,4,5,6-hexakisphosphate[periplasmic_space]	0.576817	0.920332	0.804945	0.513398
D-myo-inositol_(1,2,4,5,6)-pentakisphosphate[periplasmic_space]	0.576817	0.920332	0.804945	0.513398
phosphate[periplasmic_space]	0.576817	0.920332	0.804945	0.513398
2-hydroxyphytanoyl-CoA	0.206313	0.71596	0.371526	0.513565
phytanoyl-CoA	0.206313	0.71596	0.371526	0.513565
6-amino-6-deoxyfutalosine	0.374153	0.117286	0.282573	0.513666
dehypoxanthine_futalosine	0.374153	0.117286	0.282573	0.513666
3,4-dihydroxy-5-all-trans-nonaprenylbenzoate	0.474246	0.684103	0.258151	0.51401
3-demethylubiquinol-9	0.474246	0.684103	0.258151	0.51401
3-methoxy-4-hydroxy-5-all-trans-nonaprenylbenzoate	0.474246	0.684103	0.258151	0.51401
ubiquinol-9	0.474246	0.684103	0.258151	0.51401
3-mercaptopyruvate	0.286554	0.612585	0.197506	0.51414
9,10-epoxy-18-hydroxystearate	0.270319	0.520415	0.168023	0.514247
D-sedoheptulose_7-phosphate	0.458503	0.361974	0.121916	0.514445
alpha-iminosuccinate	0.207875	0.491418	0.227038	0.515476
an_alpha_hydroxydihydroceramide	0.30985	0.552233	0.478571	0.516117
a_galactosyl-(1->3)-[alpha-L-fucosyl(1->2)]-D-galactosyl-R	0.38123	0.519527	0.636409	0.516255
a_glycoprotein-alpha-L-fucosyl-(1,2)-D-galactose	0.38123	0.519527	0.636409	0.516255
iodide	0.723283	0.590329	0.444558	0.516293
methyl_iodide	0.723283	0.590329	0.444558	0.516293
pimeloyl-CoA	0.757529	0.900041	0.842107	0.516527
7,8-dihydromonapterin	0.073164	0.29958	0.15018	0.516608
7,8-dihydroneopterin	0.073164	0.29958	0.15018	0.516608
glycolaldehyde	0.073164	0.29958	0.15018	0.516608
a_6-phosphogluco-3-phosphogluco-amylopectin	0.143166	0.50642	0.888888	0.516785
2-maleylacetate	0.0755216	0.169088	0.360715	0.516846
an_N6-alkylaminopurine	0.413297	0.536969	0.445517	0.516853
an_N6-alkylaminopurine-7-beta-D-glucoside	0.413297	0.536969	0.445517	0.516853
benzyladenine	0.413297	0.536969	0.445517	0.516853
benzyladenine-7-N-glucoside	0.413297	0.536969	0.445517	0.516853
benzyladenine-9-N-glucoside	0.413297	0.536969	0.445517	0.516853
cis-zeatin-7-N-glucoside	0.413297	0.536969	0.445517	0.516853
cis-zeatin-9-N-glucoside	0.413297	0.536969	0.445517	0.516853
dihydrozeatin-7-N-glucose	0.413297	0.536969	0.445517	0.516853
isopentenyladenine-7-N-glucoside	0.413297	0.536969	0.445517	0.516853
isopentenyladenine-9-N-glucoside	0.413297	0.536969	0.445517	0.516853
kinetin	0.413297	0.536969	0.445517	0.516853
kinetin-7-N-glucoside	0.413297	0.536969	0.445517	0.516853
kinetin-9-N-glucoside	0.413297	0.536969	0.445517	0.516853
trans-zeatin-7-N-glucoside	0.413297	0.536969	0.445517	0.516853
trans-zeatin-9-N-glucoside	0.413297	0.536969	0.445517	0.516853
trans-zeatin-O-glucoside-7-N-glucoside	0.413297	0.536969	0.445517	0.516853
a_3-acylpyruvate	0.565009	0.347326	0.328226	0.517129
quercetin-3-glucoside	0.656258	0.623819	0.316701	0.51743
xanthine	0.985487	0.651785	0.558684	0.518267
(24R)-24-methylcycloarta-25-en-3-beta-ol	0.68631	0.397136	0.827768	0.518849
24-alkyl_sterol_2	0.68631	0.397136	0.827768	0.518849
24-alkyl_sterol_3	0.68631	0.397136	0.827768	0.518849
methyl-group	0.68631	0.397136	0.827768	0.518849
(cis-polyprenyl)(n+1)-diphosphate	0.839552	0.50153	0.946936	0.5191
(cis-polyprenyl)n-diphosphate	0.839552	0.50153	0.946936	0.5191
24-methylenecholesterol	0.398605	0.68797	0.599711	0.51992
a_2,3,4-saturated_fatty_acyl_CoA	0.347796	0.289388	0.117358	0.521489
4-tyrosol	0.453045	0.162043	0.215281	0.52199
salidroside	0.453045	0.162043	0.215281	0.52199
indolylmethyl-glucosinolate	0.486796	0.199052	0.0957337	0.522251
N4-{N-acetyl-beta-D-glucosaminyl-(1,2)-alpha-D-mannosyl-(1,3)-[N-acetyl-beta-D-glucosaminyl-(1,2)-alpha-D-mannosyl-(1,6)]-beta-D-mannosyl-(1,4)-N-acetyl-beta-D-glucosaminyl-(1,4)-N-acetyl-beta-D-glucosaminyl}-protein-L-asparagine	0.368964	0.606071	0.752013	0.523031
L-histidinol-phosphate	0.992311	0.955096	0.831877	0.523112
24-epi-campesterol	0.30867	0.423751	0.532706	0.523634
an_aliphatic_alpha,omega-diamine	0.361534	0.196642	0.930425	0.523802
an_aliphatic_N-acetyl-diamine	0.361534	0.196642	0.930425	0.523802
nicotianamine	0.476941	0.540654	0.428759	0.524546
N,N-dihydroxy-L-tryptophan	0.946376	0.532871	0.524131	0.525007
N-hydroxy-L-tryptophan	0.946376	0.532871	0.524131	0.525007
L-isoleucyl-tRNAile	0.870237	0.984565	0.443572	0.525546
tRNAile	0.870237	0.984565	0.443572	0.525546
porphobilinogen	0.413223	0.600076	0.350243	0.525725
3beta-hydroxy-4beta-methyl-5alpha-cholest-7-ene-4alpha-carbaldehyde	0.407042	0.75667	0.366648	0.525857
4,4-dimethyl-5alpha-cholest-7-en-3beta-ol	0.407042	0.75667	0.366648	0.525857
4beta-hydroxymethyl-4alpha-methyl-5alpha-cholest-7-en-3beta-ol	0.407042	0.75667	0.366648	0.525857
alpha-D-glucuronate_1-phosphate	0.74815	0.390268	0.910871	0.526414
adenine	0.854834	0.245879	0.301493	0.527406
3-dehydrosphinganine_(C20)	0.98051	0.255021	0.564069	0.528282
a_sphinganine	0.98051	0.255021	0.564069	0.528282
L-threo-sphinganine	0.98051	0.255021	0.564069	0.528282
sphinganine_(C20)	0.98051	0.255021	0.564069	0.528282
dUTP	0.935212	0.570487	0.51227	0.528979
glutamate-1-semialdehyde	0.48935	0.0338124	0.189426	0.529092
L-fucopyranose	0.330169	0.0578797	0.194081	0.529348
galactinol	0.471104	0.374158	0.18739	0.530131
a_small_subunit_of_molybdopterin_synthase	0.533151	0.648123	0.906614	0.530707
a_thiocarboxylated_small_subunit_of_molybdopterin_synthase	0.533151	0.648123	0.906614	0.530707
taxa-4(20),11-dien-5-alpha-yl_acetate	0.674587	0.423867	0.106682	0.532795
6-hydroxyferuloyl-CoA	0.497806	0.666602	0.617011	0.53523
13(S)-HPOTE	0.504652	0.758009	0.677843	0.535552
a_3-oxoacyl-CoA	0.434021	0.41032	0.792508	0.535616
2-carboxy-D-arabinitol	0.538999	0.28916	0.834381	0.536183
2-carboxy-D-arabinitol_1-phosphate	0.538999	0.28916	0.834381	0.536183
(R)-3-_(3,4-dihydroxyphenyl)lactate	0.764688	0.263717	0.614189	0.536238
rosmarinate	0.764688	0.263717	0.614189	0.536238
a_1-monoglyceride	0.485302	0.538119	0.32733	0.536394
apigenin	0.708622	0.779436	0.992239	0.537392
a_long-linear_glucan	0.0261309	0.0188433	0.127211	0.537467
1-16:0-2-18:1-phosphatidylcholine	0.632074	0.198279	0.549046	0.539721
1-18:1-2-18:1-sn-glycerol-3-phosphocholine	0.632074	0.198279	0.549046	0.539721
CDP	0.773592	0.50856	0.56396	0.540617
(R)-2,3-dihydroxy-3-methylbutanoate	0.93124	0.979331	0.965947	0.541574
sarcosine	0.19378	0.0486655	0.0629628	0.542436
sinapoyl-CoA	0.405299	0.801923	0.184686	0.543373
3,5-dihydroxy-6,7-didehydro-12-apo-beta-caroten-12-al	0.856335	0.959698	0.753803	0.543922
3-hydroxy-9-apo-delta-caroten-9-one	0.856335	0.959698	0.753803	0.543922
3-hydroxy-beta-ionone	0.856335	0.959698	0.753803	0.543922
4,8,13-trimethylhexadeca-heptaenedial	0.856335	0.959698	0.753803	0.543922
4,9,13-trimethyltetradeca-2,4,6,8,10,12-hexaene-1,14-dial	0.856335	0.959698	0.753803	0.543922
4,9-dimethyldodeca-2,4,6,8,10-pentaene-1,12-dial	0.856335	0.959698	0.753803	0.543922
5,6-epoxy-3-hydroxy-12-apo-beta-caroten-12-al	0.856335	0.959698	0.753803	0.543922
5,6-epoxy-3-hydroxy-9-apo-beta-caroten-9-one	0.856335	0.959698	0.753803	0.543922
8-apo-beta-carotenal	0.856335	0.959698	0.753803	0.543922
grasshopper_ketone	0.856335	0.959698	0.753803	0.543922
pseudoionone	0.856335	0.959698	0.753803	0.543922
sulcatone	0.856335	0.959698	0.753803	0.543922
L-homocysteine	0.370481	0.874522	0.765315	0.544753
(Z)-indol-3-ylacetaldoxime	0.625264	0.873662	0.597763	0.544986
benzaldehyde	0.425362	0.834282	0.653124	0.545421
9,9-di-cis-zeta-carotene	0.692354	0.17202	0.0937092	0.545587
keto-L-sorbose	0.211983	0.985392	0.127807	0.545682
L-iditol	0.211983	0.985392	0.127807	0.545682
L-xylulose	0.211983	0.985392	0.127807	0.545682
ribitol	0.211983	0.985392	0.127807	0.545682
xylitol	0.211983	0.985392	0.127807	0.545682
a_(mannosyl)8-(N-acetylglucosaminyl)2	0.688994	0.469849	0.466576	0.545969
a_(mannosyl)9-(N-acetylglucosaminyl)2	0.688994	0.469849	0.466576	0.545969
D-mannose	0.688994	0.469849	0.466576	0.545969
N-acetyl-alpha-D-glucosamine_1-phosphate	0.720959	0.585189	0.901807	0.547022
S-ureidoglycolate	0.763183	0.56503	0.77716	0.547084
a_[lipoyl-carrier_protein]_N6-octanoyl-L-lysine	0.547449	0.349156	0.264734	0.547768
undecaprenyl-diphospho-N-acetylmuramoyl-L-alanyl-gamma-D-glutamyl-L-lysyl-_D-alanyl-D-alanine	0.945405	0.130989	0.197818	0.548416
1,2-dihydroxy-5-(methylthio)pent-1-en-3-one	0.230251	0.111584	0.113223	0.548587
a_(mannosyl)9-(N-acetylglucosaminyl)2-diphosphodolichol	0.840626	0.428169	0.919182	0.548919
myricetin	0.961389	0.984727	0.71268	0.549833
chitin	0.178577	0.472716	0.271025	0.549878
n_a_chitodextrin	0.178577	0.472716	0.271025	0.549878
acrolein	0.587326	0.292052	0.831143	0.551513
quercetin_7-O-glucoside	0.955064	0.93983	0.744381	0.552383
a_large-branched_glucan	0.061115	0.0370885	0.394679	0.553337
a_flavonol-3-O-beta-D-glucoside	0.692492	0.931947	0.705959	0.553381
a_linear_malto-oligosaccharide_[(glucose)n-1]	0.293701	0.136309	0.520531	0.554937
L-tyrosine	0.42786	0.666398	0.558131	0.555195
[rhamnogalacturonan_I_oligosaccharide]-alpha-L-rhamnose	0.155059	0.487824	0.417866	0.55611
4-deoxy-4,5-unsaturated_D-galactopyranosyluronate-[rhamnogalacturonan_I_oligosaccharide]	0.155059	0.487824	0.417866	0.55611
a_rhamnogalacturonan_type_I	0.155059	0.487824	0.417866	0.55611
formate	0.360958	0.0191936	0.0141938	0.556575
O-phospho-[phospho-alpha-glucan]	0.141801	0.793863	0.957962	0.55709
N-debenzoyl-(3-RS)-taxol	0.841812	0.862036	0.645747	0.557147
taxol	0.841812	0.862036	0.645747	0.557147
1-phosphatidyl-myo-inositol	0.529592	0.0925902	0.542749	0.557373
1-phosphatidyl-myo-inositol_2-mannose	0.529592	0.0925902	0.542749	0.557373
(+)-7-iso-jasmonoyl-L-isoleucine	0.0152131	0.214181	0.23448	0.5575
(3R,_7S)-12-hydroxy-jasmonoyl-L-isoleucine	0.0152131	0.214181	0.23448	0.5575
1-propenylsulfenate	0.393754	0.678986	0.994238	0.557621
chorismate	0.0759699	0.947691	0.987812	0.557843
a_thiohydroximate-O-sulfate_without_a_terminal_alkene	0.740722	0.428858	0.453739	0.557879
a_thiohydroximate-O-sulfate_with_a_terminal_alkene	0.75091	0.608916	0.453739	0.557879
an_epithionitrile	0.75091	0.608916	0.453739	0.557879
a_[protein]-(L-serine/L-threonine)	0.568783	0.869716	0.980954	0.55805
a_[protein]_(L-serine/L-threonine)_phosphate	0.568783	0.869716	0.980954	0.55805
D-glucopyranuronate	0.452281	0.769033	0.763648	0.560454
(R)-pantothenate	0.360594	0.365449	0.420788	0.562057
a_hypoxanthine_34_in_tRNAs	0.245318	0.224583	0.44336	0.562659
an_adenine34_in_tRNA	0.245318	0.224583	0.44336	0.562659
an_N-acetylglucosaminyl-diphosphodolichol	0.518503	0.463639	0.672234	0.562746
gibberellin_A34-catabolite	0.438822	0.44086	0.69784	0.563156
gibberellin_A51-catabolite	0.438822	0.44086	0.69784	0.563156
gibberellin_A8-catabolite	0.438822	0.44086	0.69784	0.563156
lauroyl-CoA	0.524593	0.885254	0.242693	0.564158
stearate	0.524593	0.885254	0.242693	0.564158
a_ceramide_1-phosphate	0.117057	0.601213	0.752276	0.564316
a_dihydroceramide_1-phosphate	0.117057	0.601213	0.752276	0.564316
beta-nicotinate_D-ribonucleotide	0.142593	0.128031	0.887073	0.564717
(R)-mandelonitrile	0.276583	0.615677	0.652619	0.565032
an_aldehyde	0.307611	0.171269	0.80656	0.565914
3-oxo-lignoceroyl-CoA	0.313302	0.92348	0.191567	0.566746
16-feruloyloxypalmitate	0.462742	0.20234	0.141613	0.566751
16-sinapoyloxypalmitate	0.588768	0.341956	0.141613	0.566751
a_nitrile	0.9683	0.719382	0.831872	0.567458
maltoheptaose	0.381429	0.10182	0.380832	0.56761
dTDP-3-amino-4-dehydro-2,3,6-trideoxy-alpha-D-glucose	0.413433	0.572158	0.108296	0.568046
dTDP-3-N,N-dimethylamino-4-oxo-2,3,6-trideoxy-alpha-D-glucose	0.413433	0.572158	0.108296	0.568046
dTDP-3-N-methylamino-4-oxo-2,3,6-trideoxy-alpha-D-glucose	0.413433	0.572158	0.108296	0.568046
mannosylfructose-phosphate	0.0638726	0.589582	0.913591	0.568201
2-phenylethanol	0.385375	0.564992	0.517054	0.56888
phenylacetaldehyde	0.385375	0.564992	0.517054	0.56888
benzoate	0.805165	0.961052	0.840848	0.569862
a_sugar_alcohol	0.999073	0.758407	0.299831	0.569893
an_aldose	0.999073	0.758407	0.299831	0.569893
aldehydo-L-arabinose	0.995346	0.951	0.299831	0.569893
L-arabitol	0.995346	0.951	0.299831	0.569893
oripavine	0.583324	0.292017	0.20744	0.571206
thebaine	0.583324	0.292017	0.20744	0.571206
3-oxo-behenoyl-CoA	0.463031	0.844972	0.184485	0.572016
(Z)-2-methyl-peroxyaminoacrylate	0.397404	0.397999	0.71713	0.573488
(Z)-2-methylureidoacrylate_peracid	0.397404	0.397999	0.71713	0.573488
(Z)-3-peroxyaminoacrylate	0.397404	0.397999	0.71713	0.573488
(Z)-3-ureidoacrylate_peracid	0.397404	0.397999	0.71713	0.573488
3-ureidoacrylate	0.397404	0.397999	0.71713	0.573488
aminoacrylate	0.397404	0.397999	0.71713	0.573488
(5Z)-(15S)-11-alpha-hydroxy-9,15-dioxoprosta-13-enoate	0.415031	0.299941	0.423443	0.57422
dolichyl_diphosphooligosaccharide	0.183531	0.0978015	0.1991	0.575333
a_glucan	0.107072	0.11494	0.0338836	0.575482
UDP-D-apiose	0.55499	0.636865	0.430139	0.575904
2-hydroxypseudobaptigenin	0.847868	0.846255	0.56122	0.580709
a_2-hydroxyisoflavone	0.847868	0.846255	0.56122	0.580709
pseudobaptigenin	0.847868	0.846255	0.56122	0.580709
a_pseudouridine32_in_tRNA	0.265881	0.819303	0.212178	0.580978
a_tRNA_uridine32	0.265881	0.819303	0.212178	0.580978
anthranilate	0.965779	0.989893	0.741495	0.582797
reduced_riboflavin	0.972786	0.716237	0.693325	0.584563
alpha-D-glucosaminide-[heparan_sulfate]	0.358973	0.591774	0.0780931	0.585952
an_N5-methyl-tetrahydrofolate	0.832356	0.714728	0.996159	0.585984
L-lysine	0.852002	0.965446	0.686979	0.586297
alpha-D-ribofuranose	0.348402	0.468112	0.387592	0.58888
alpha-D-ribose_5-phosphate	0.348402	0.468112	0.387592	0.58888
a_sphingoid_base	0.564116	0.182428	0.663855	0.588936
a_monoglyceride	0.509611	0.784516	0.339379	0.589012
2-trans,-6-trans-farnesyl_monophosphate	0.842473	0.63395	0.464108	0.589075
all-trans-geranyl-geranyl_monophosphate	0.842473	0.63395	0.464108	0.589075
geranyl_monophosphate	0.842473	0.63395	0.464108	0.589075
geranylgeraniol	0.842473	0.63395	0.464108	0.589075
(3Z)-hex-3-en-1-yl_acetate	0.816847	0.242198	0.154357	0.58934
(Z)-2-methylbutanal_oxime	0.253201	0.5139	0.539901	0.589613
(Z)-2-methylpropanal-oxime	0.253201	0.5139	0.539901	0.589613
2-hydroxy-2-methylbutyronitrile	0.253201	0.5139	0.539901	0.589613
2-methylbutyronitrile	0.253201	0.5139	0.539901	0.589613
2-methylpropionitrile	0.253201	0.5139	0.539901	0.589613
acetone_cyanohydrin	0.253201	0.5139	0.539901	0.589613
methyl_benzoate	0.23544	0.672454	0.606458	0.589749
1-(o-carboxyphenylamino)-1-deoxyribulose_5-phosphate	0.896169	0.831003	0.813041	0.591412
L-aspartyl-4-phosphate	0.37045	0.935433	0.869771	0.591427
chlorophyll_a	0.286253	0.267303	0.0675532	0.592886
chlorophyllide_b	0.556986	0.705526	0.575969	0.593536
isorhamnetin	0.876526	0.878509	0.858851	0.594232
cycloartenol	0.734318	0.550069	0.908037	0.594235
fumarate	0.142716	0.248847	0.970196	0.594318
a_lipid_oleoyl-group	0.709654	0.160394	0.721314	0.594415
1-18:1-2-16:0-digalactosyldiacylglycerol	0.67113	0.290427	0.754441	0.59448
(9Z)-12-oxo-dodec-9-enoate	0.951008	0.92019	0.648354	0.595248
hexanal	0.951008	0.92019	0.648354	0.595248
a_[pyruvate_dehydrogenase_E2_protein]_N6-S-acetyldihydrolipoyl-L-lysine	0.129218	0.713382	0.880419	0.596294
a_dolichyl_phosphate	0.424315	0.0721998	0.741925	0.597712
ditrans,octacis-undecaprenyldiphospho-N-acetyl-(N-acetylglucosaminyl)muramoyl-L-alanyl-gamma-D-glutamyl-L-lysyl-D-alanyl-D-alanine	0.461704	0.164107	0.52239	0.597856
5-amino-6-(5-phospho-D-ribitylamino)uracil	0.965969	0.795526	0.987408	0.598556
tricyclene	0.312195	0.675409	0.716953	0.59933
a_fatty_acid	0.30674	0.406886	0.906968	0.600221
9-cis-beta-carotene	0.550764	0.763307	0.793264	0.600357
a_limit_dextrin	0.138404	0.0399832	0.0656898	0.60037
a_limit_dextrin_with_short_branches	0.138404	0.0399832	0.0656898	0.60037
a_short_glucan	0.138404	0.0399832	0.0656898	0.60037
maltotriose	0.138404	0.0399832	0.0656898	0.60037
4-hydroxybenzoate	0.629135	0.283695	0.216184	0.600603
cerotoyl-CoA	0.936865	0.542459	0.105712	0.601013
a_cutin	0.47827	0.21057	0.933033	0.601301
a_cutin_monomer	0.47827	0.21057	0.933033	0.601301
acetoacetyl-CoA	0.022908	0.537605	0.21134	0.60131
(R)-3-hydroxybutanoyl-CoA	0.148036	0.480526	0.90555	0.601705
2-trans-dodecenoyl-CoA	0.148036	0.480526	0.90555	0.601705
3-cis-dodecenoyl-CoA	0.148036	0.480526	0.90555	0.601705
tRNAgln	0.28568	0.643874	0.824436	0.601842
hypoxanthine	0.996178	0.713391	0.696668	0.602407
a_3-oxoacyl-[acp]	0.996554	0.956112	0.16073	0.60306
a_3-oxo-stearoyl-[acp]	0.998697	0.986595	0.462217	0.60306
a_3-oxo-decanoyl-[acp]	0.999719	0.986595	0.462217	0.60306
a_3-oxo-dodecanoyl-[acp]	0.999719	0.986595	0.462217	0.60306
a_3-oxo-hexanoyl-[acp]	0.999719	0.986595	0.462217	0.60306
a_3-oxo-myristoyl-[acp]	0.999719	0.986595	0.462217	0.60306
a_3-oxo-octanoyl-[acp]	0.999719	0.986595	0.462217	0.60306
a_3-oxo-palmitoyl-[acp]	0.999719	0.986595	0.462217	0.60306
a_1-acyl-sn-glycerol_3-phosphate	0.657531	0.983998	0.600204	0.603905
adenylo-succinate	0.634863	0.85148	0.998762	0.603922
S-methyl-L-methionine	0.620146	0.983844	0.661746	0.604771
a_2-methyladenine37_in_tRNA	0.323696	0.473882	0.296642	0.604805
1-methoxy-3-indolylmethyl-glucosinolate	0.53878	0.373494	0.160966	0.605617
5-phosphoribosyl-4-(N-succinocarboxamide)-5-aminoimidazole	0.211393	0.382795	0.999603	0.607123
D-ribulose-1,5-bisphosphate	0.72618	0.758241	0.807671	0.60733
(S)-2-hydroxyglutarate	0.477367	0.441192	0.272558	0.607738
D-ribofuranose_2,5-bisphosphate	0.564782	0.955638	0.869708	0.608023
D-myo-inositol_(3,4,5,6)-tetrakisphosphate	0.833829	0.643454	0.374911	0.608197
D-myo-inositol_(3,4,6)-trisphosphate	0.833829	0.643454	0.374911	0.608197
oleate	0.0286623	0.070875	0.0936069	0.608529
71-hydroxychlorophyll_a	0.332852	0.1774	0.05076	0.608858
2-cis-abscisate	0.974199	0.840334	0.626613	0.609531
CDP-glycerol	0.879031	0.65262	0.242083	0.609829
a_5,10-methylene-tetrahydrofolate	0.367651	0.92774	0.312921	0.609852
myo-inositol	0.81182	0.530087	0.577381	0.610115
5-enolpyruvyl-shikimate_3-phosphate	0.350672	0.736584	0.99351	0.611448
9,10-epoxystearate	0.0946204	0.19793	0.155924	0.612717
L(or_D)-ribulose_5-phosphate	0.0897951	0.417095	0.297205	0.61301
ribulose	0.0897951	0.417095	0.297205	0.61301
2-amino-4,6-dinitrotoluene	0.896881	0.993209	0.75062	0.613326
2-amino-4,6-dinitrotoluene_glucoside	0.896881	0.993209	0.75062	0.613326
2-hydroxylamino-4,6-dinitrotoluene	0.896881	0.993209	0.75062	0.613326
2-hydroxylamino-4,6-dinitrotoluene-C3-glucoside	0.896881	0.993209	0.75062	0.613326
2-hydroxylamino-4,6-dinitrotoluene-O-glucoside	0.896881	0.993209	0.75062	0.613326
4-amino-2,6-dinitrotoluene	0.896881	0.993209	0.75062	0.613326
4-amino-2,6-dinitrotoluene_glucoside	0.896881	0.993209	0.75062	0.613326
4-hydroxylamino-2,6-dinitrotoluene	0.896881	0.993209	0.75062	0.613326
4-hydroxylamino-2,6-dinitrotoluene_3C-glucoside	0.896881	0.993209	0.75062	0.613326
4-hydroxylamino-2,6-dinitrotoluene-O-glucoside	0.896881	0.993209	0.75062	0.613326
5,6-dihydrouracil	0.177196	0.773945	0.840195	0.613965
soyasaponin_I	0.566819	0.6983	0.670723	0.614823
soyasaponin_III	0.566819	0.6983	0.670723	0.614823
L-cysteinyl-tRNAcys	0.837392	0.266811	0.0678207	0.615596
tRNAcys	0.837392	0.266811	0.0678207	0.615596
a_flavonol_3-O-[beta-L-rhamnosyl-(1->6)-beta-D-glucoside]	0.716247	0.986294	0.510927	0.615673
a_flavonol-3-O-D-glucoside	0.716247	0.986294	0.510927	0.615673
L-glutamyl-tRNAGlu	0.331453	0.2069	0.837539	0.616261
tRNAGlu	0.331453	0.2069	0.837539	0.616261
7,8-dihydrofolate_monoglutamate[mitochondrial_lumen]	0.999351	0.90021	0.984901	0.61772
7,8-dihydropteroate[mitochondrial_lumen]	0.999351	0.90021	0.984901	0.61772
L-glutamate[mitochondrial_lumen]	0.999351	0.90021	0.984901	0.61772
phosphate[mitochondrial_lumen]	0.999351	0.90021	0.984901	0.61772
1D-myo-inositol_4-monophosphate	0.810292	0.372915	0.150767	0.61905
a_cytidine34_in_tRNAIle2	0.826576	0.850864	0.720716	0.620184
a_lysidine34_in_tRNAIle2	0.826576	0.850864	0.720716	0.620184
D-ribulose	0.447222	0.96266	0.177791	0.62025
3,4-dehydrothiomorpholine-3-carboxylate	0.978427	0.74204	0.298374	0.620319
thiomorpholine-3-carboxylate	0.978427	0.74204	0.298374	0.620319
2,3-dimethyl-6-geranylgeranyl-1,4-benzoquinol	0.473831	0.47861	0.915918	0.620766
2,3-dimethyl-6-phytyl-1,4-benzoquinol	0.473831	0.47861	0.915918	0.620766
2-methyl-6-geranylgeranyl-1,4-benzoquinol	0.473831	0.47861	0.915918	0.620766
codeine	0.629843	0.368102	0.285532	0.620771
morphine	0.629843	0.368102	0.285532	0.620771
3-deoxy-D-arabino-heptulosonate-7-phosphate	0.453567	0.817603	0.919489	0.620855
an_L-1-phosphatidylserine	0.632671	0.175204	0.838496	0.621173
pseudouridine	0.827622	0.246255	0.502181	0.621281
a_nucleoside	0.765606	0.555586	0.310915	0.621693
a_nucleotide	0.765606	0.555586	0.310915	0.621693
a_long-chain_ester	0.802727	0.552556	0.846002	0.622007
an_alcohol	0.0112386	0.174012	0.0594723	0.623265
a_lipid_linoleoyl_group	0.584789	0.342678	0.574977	0.624256
a_10-formyldihydrofolate	0.512559	0.55267	0.863037	0.625205
a_10-formyltetrahydrofolate-4a-carbinolamine	0.512559	0.55267	0.863037	0.625205
D-ribulose_1-phosphate	0.728723	0.63466	0.43173	0.625286
L-fuculose	0.728723	0.63466	0.43173	0.625286
L-fuculose_1-phosphate	0.728723	0.63466	0.43173	0.625286
a_reduced_electron-transfer_flavoprotein	0.777748	0.736733	0.886337	0.626678
an_oxidized_electron-transfer_flavoprotein	0.777748	0.736733	0.886337	0.626678
methylacrylyl-CoA	0.777748	0.736733	0.886337	0.626678
a_1-lysophosphatidylcholine	0.433472	0.479153	0.674845	0.628495
a_mercapturate	0.174	0.466014	0.0432218	0.628596
an_aliphatic_L-amino_acid	0.174	0.466014	0.0432218	0.628596
an_L-cysteine-S-conjugate	0.174	0.466014	0.0432218	0.628596
an_N-acylated_aliphatic-L-amino_acid	0.174	0.466014	0.0432218	0.628596
a_very_long_chain_fatty_acyl-CoA	0.822373	0.479306	0.406963	0.62862
3-deoxy-D-manno-octulosonate	0.470385	0.195669	0.197107	0.629794
3-dephospho-CoA	0.391271	0.725836	0.790421	0.630331
(1R)-trans-chrysanthemate	0.718863	0.777143	0.145341	0.631054
(1R,3R)-chrysanthemoyl_CoA	0.718863	0.777143	0.145341	0.631054
(S)-pyrethrolone	0.718863	0.777143	0.145341	0.631054
pyrethrin_I	0.718863	0.777143	0.145341	0.631054
1D-myo-inositol_1-monophosphate	0.856555	0.920164	0.637014	0.632092
a_myo-inositol_monophosphate	0.856555	0.920164	0.637014	0.632092
an_[eIF5A]-hypusine	0.803177	0.823962	0.475685	0.63227
a_pseudouridine2605_in_23S_rRNA	0.366219	0.824742	0.980103	0.632333
uridine2605_in_23S_rRNA	0.366219	0.824742	0.980103	0.632333
D-sedoheptulose-1,7-bisphosphate	0.317879	0.352998	0.571027	0.633409
1-dodecanol	0.714654	0.634785	0.838162	0.635285
arachidoyl_dodecanoate	0.714654	0.634785	0.838162	0.635285
a_dihydroquercetin	0.884811	0.726794	0.775149	0.635303
S-ribosyl-L-homocysteine	0.492162	0.214187	0.129736	0.635822
(2R)-phospho-3-sulfolactate	0.870394	0.983083	0.845828	0.635907
a_6-(N-acetyl-D-glucosaminyl)-1-phosphatidyl-1D-myo-inositol	0.0984472	0.517535	0.520317	0.636014
(22R,23R)-28-homobrassinolide_22-sulfate	0.99565	0.994138	0.887784	0.636372
(22R,23R)-28-homocastasterone_22-O-sulfate	0.99565	0.994138	0.887784	0.636372
(22R,23R)-28-homobrassinolide	0.994611	0.994395	0.887784	0.636372
(22R,23R)-28-homocastasterone	0.994611	0.994395	0.887784	0.636372
24-epibrassinolide	0.994611	0.994395	0.887784	0.636372
a_(22R,23R)-28-homobrassinolide_sulfate	0.994611	0.994395	0.887784	0.636372
a_(22R,23R)-28-homocastasterone_sulfate	0.994611	0.994395	0.887784	0.636372
a_24-epibrassinolide_sulfate	0.994611	0.994395	0.887784	0.636372
a_brassinolide_sulfate	0.994611	0.994395	0.887784	0.636372
a_castasterone-sulfate	0.994611	0.994395	0.887784	0.636372
N6-(delta2-isopentenyl)-adenosine_5-diphosphate	0.293711	0.344085	0.676238	0.636619
N6-(delta2-isopentenyl)-adenosine_5-triphosphate	0.293711	0.344085	0.676238	0.636619
a_reduced_c-type_cytochrome	0.844576	0.368214	0.998788	0.637358
an_oxidized_c-type_cytochrome	0.844576	0.368214	0.998788	0.637358
loganin	0.571724	0.805883	0.821598	0.637702
UDP-3-O-[(3R)-3-hydroxymyristoyl]-N-acetyl-alpha-D-glucosamine	0.59298	0.971227	0.997436	0.640007
(S)-dihydroorotate	0.261896	0.655105	0.704134	0.640247
quercetin	0.930395	0.722777	0.198957	0.641221
a_chalcone	0.261403	0.0337424	0.347585	0.64263
palmitate	0.333786	0.549134	0.145446	0.642966
salutaridine	0.82326	0.163572	0.819481	0.643836
N4-{N-acetyl-beta-D-glucosaminyl-(1,2)-alpha-D-mannosyl-(1,3)-[N-acetyl-beta-D-glucosaminyl-(1,2)-alpha-D-mannosyl-(1,6)]-[beta-D-xylosyl-(1,2)]-beta-D-mannosyl-(1,4)-N-acetyl-beta-D-glucosaminyl-(1,4)-N-acetyl-beta-D-glucosaminyl}asparagine	0.475652	0.756404	0.233693	0.643889
(+)-vernolate	0.105379	0.106061	0.319294	0.644477
(12Z,15Z)-9,10-epoxyoctadeca-12,15-dienoate	0.105379	0.106061	0.319294	0.644477
(9Z,12Z)-15,16-epoxyoctadeca-9,12-dienoate	0.105379	0.106061	0.319294	0.644477
(9Z,15Z)-12,13-epoxy-octadeca-9,15-dienoate	0.105379	0.106061	0.319294	0.644477
9,10-12,13-diepoxyoctadecanoate	0.105379	0.106061	0.319294	0.644477
a_vernolate	0.105379	0.106061	0.319294	0.644477
beta-D-cellobiose	0.145847	0.192609	0.368127	0.644803
beta-gentiobiose	0.145847	0.192609	0.368127	0.644803
S-adenosyl-L-homocysteine	0.773888	0.760079	0.392255	0.64568
genkwanin	0.800533	0.667216	0.999987	0.645816
N6-L-threonylcarbamoyladenine37_in_tRNA	0.912241	0.870153	0.833444	0.646114
n_a_long-linear_glucan	0.350562	0.0813897	0.292931	0.646195
n_maltotriose	0.350562	0.0813897	0.292931	0.646195
pullulan	0.350562	0.0813897	0.292931	0.646195
ajugose	0.309688	0.0868026	0.187056	0.646644
a_beta-D_glucoside	0.860576	0.29351	0.954187	0.646798
a_non_glucosylated_glucose_acceptor	0.860576	0.29351	0.954187	0.646798
1-18:2-lysophosphatidylcholine	0.485302	0.904398	0.554883	0.647751
a_1,3-diglyceride	0.485302	0.904398	0.554883	0.647751
a_jasmonoyl-leucine	0.432044	0.744842	0.419291	0.648981
a_jasmonoyl-valine	0.432044	0.744842	0.419291	0.648981
L-histidine	0.999885	0.792101	0.534025	0.649501
a_long-chain_alcohol	0.356926	0.851249	0.916717	0.649813
L-asparagine	0.638125	0.140131	0.368399	0.65081
leukotriene_A4	0.630984	0.388827	0.956723	0.652194
leukotriene_B4	0.630984	0.388827	0.956723	0.652194
3-hydroxypropyl-glucosinolate	0.893779	0.900541	0.879336	0.652965
24-methylenelophenol	0.579665	0.497372	0.453235	0.653466
a_(1->4)-beta-D-xylan_oligosaccharide	0.14143	0.102502	0.360801	0.653608
n_beta-D-xylopyranose	0.14143	0.102502	0.360801	0.653608
a_(1->5)-alpha-L-arabinan_oligosaccharide	0.14143	0.288129	0.360801	0.653608
n_alpha-L-arabinofuranose	0.14143	0.288129	0.360801	0.653608
guanine	0.970627	0.504988	0.626555	0.65509
8-hydroxyabscisate	0.24636	0.16679	0.131465	0.655434
caffeoyl-CoA	0.452839	0.735411	0.944495	0.6555
L-glutamine	0.180962	0.958322	0.770696	0.655513
2-C-methyl-D-erythritol-2,4-cyclodiphosphate	0.533897	0.837676	0.565062	0.656088
a_D-glucosyl-N-acylsphingosine	0.696545	0.625685	0.642054	0.657483
a_12-hydroxyjasmonate_sulfate	0.382493	0.629842	0.278726	0.659139
an_11-hydroxyjasmonate	0.382493	0.629842	0.278726	0.659139
an_11-hydroxyjasmonate_sulfate	0.382493	0.629842	0.278726	0.659139
a_glutathione-toxin_conjugate	0.499266	0.13488	0.0226483	0.659144
a_trans3,cis-5-dienoyl-CoA	0.563098	0.138072	0.408758	0.662892
beta-alanine	0.052114	0.93382	0.282476	0.664514
beta-D-glucuronosyl-[heparan_sulfate]	0.258901	0.313107	0.768565	0.664949
3-(methylthio)propanoate	0.21198	0.240236	0.0924445	0.665573
(R)-2,3-dihydroxy-3-methylpentanoate	0.675525	0.896239	0.934106	0.665631
chloride	0.390746	0.202061	0.354416	0.666076
(S)-2,3,4,5-tetrahydrodipicolinate	0.431197	0.334356	0.390059	0.666835
L-arginino-succinate	0.270825	0.555521	0.88736	0.667825
ferribactin	0.643614	0.705449	0.573126	0.667889
L-2,4-diaminobutanoate	0.643614	0.705449	0.573126	0.667889
N5-formyl-N5-hydroxy-L-ornithine	0.643614	0.705449	0.573126	0.667889
22-hydroxydocosanoate	0.576597	0.164036	0.688687	0.668129
behenate	0.576597	0.164036	0.688687	0.668129
geranylgeranyl_diphosphate	0.957566	0.610077	0.867397	0.668396
(S)-sakuranetin	0.740116	0.438448	0.999748	0.668801
apigenin-7,4-dimethyl_ether	0.740116	0.438448	0.999748	0.668801
carthamidin-7-methyl_ether	0.740116	0.438448	0.999748	0.668801
ladanein	0.740116	0.438448	0.999748	0.668801
scutellarein_7-methyl_ether	0.740116	0.438448	0.999748	0.668801
(9S,10S)-10-hydroxy-9-(phosphonooxy)_octadecanoate	0.759185	0.807234	0.623685	0.669611
(9S,10S)-9,10-dihydroxyoctadecanoate	0.759185	0.807234	0.623685	0.669611
12,13(S)-epoxylinolenate	0.302084	0.582096	0.467323	0.669657
an_L-1-phosphatidyl-ethanolamine	0.378261	0.160149	0.240441	0.670012
cis-zeatin	0.187771	0.472959	0.256387	0.670061
ent-7alpha-hydroxykaur-16-en-19-oate	0.234153	0.834173	0.859731	0.671542
gibberellin_A12-aldehyde	0.234153	0.834173	0.859731	0.671542
3-dehydrosphinganine	0.899095	0.337922	0.661716	0.672828
N-(4-hydroxybenzoyl)-L-glutamate	0.811038	0.543229	0.383684	0.674361
N-benzoyl-L-glutamate	0.811038	0.543229	0.383684	0.674361
N-vanillate-L-glutamate	0.811038	0.543229	0.383684	0.674361
p-aminobenzoyl_glutamate	0.811038	0.543229	0.383684	0.674361
vanillate	0.811038	0.543229	0.383684	0.674361
N-acetyl-alpha-D-glucosaminide-[heparan_sulfate]	0.23906	0.427321	0.316086	0.674905
geraniol	0.773409	0.89083	0.790209	0.675007
N6-(delta2-isopentenyl)-adenosine_5-monophosphate	0.0747087	0.16124	0.369657	0.676051
siroheme	0.612427	0.358548	0.0773891	0.676472
sirohydrochlorin	0.612427	0.358548	0.0773891	0.676472
stachyose	0.455699	0.132965	0.410421	0.677163
verbascose	0.455699	0.132965	0.410421	0.677163
a_palmitoleoyl-[acp]	0.9528	0.340082	0.761178	0.67727
L-cystathionine	0.539185	0.929286	0.355596	0.677558
an_alpha,beta-digalactosyldiacylglycerol	0.605912	0.399642	0.293477	0.678397
P1,P4-bis(5-guanosyl)_tetraphosphate	0.636682	0.990221	0.707994	0.679442
UDP-alpha-D-sulfoquinovopyranose	0.928551	0.750333	0.125201	0.679587
a_2-methoxy-6-all-trans-polyprenyl-1,4-benzoquinol	0.999819	0.934727	0.797846	0.679756
a_6-methoxy-3-methyl-2-all-trans-polyprenyl-1,4-benzoquinol	0.999819	0.934727	0.797846	0.679756
leucocyanidin	0.92726	0.904478	0.950849	0.680535
6-hydroxyflavone	0.707658	0.694083	0.587263	0.681048
6-O-beta-D-glucosyl-6-hydroxyflavone	0.707658	0.694083	0.587263	0.681048
7-hydroxyflavone	0.707658	0.694083	0.587263	0.681048
7-O-beta-D-glucosyl-7-hydroxyflavone	0.707658	0.694083	0.587263	0.681048
brassinolide-23-O-glucoside	0.707658	0.694083	0.587263	0.681048
castasterone-23-O-glucoside	0.707658	0.694083	0.587263	0.681048
kaempferol_3-O-rhamnoside-7-O-glucoside	0.707658	0.694083	0.587263	0.681048
quercetin_3-O-rhamnoside-7-O-glucoside	0.707658	0.694083	0.587263	0.681048
carbonic_acid	0.331216	0.107462	0.395391	0.682222
UDP-beta-L-arabinofuranose	0.443786	0.339897	0.501489	0.682522
taxa-4(20),11-dien-5alpha-ol	0.696297	0.905087	0.610967	0.684837
molybdopterin	0.526469	0.529474	0.43146	0.685322
feruloyl-CoA	0.502264	0.77174	0.774043	0.687234
L-serine	0.95118	0.511263	0.21996	0.688267
gamma-L-glutamyl-L-cysteine	0.102343	0.662656	0.122253	0.688767
N-acetylneuraminate	0.902736	0.963596	0.981181	0.690146
12-demethyl-elloramycin	0.337989	0.401266	0.621562	0.690722
elloramycin	0.337989	0.401266	0.621562	0.690722
3-methyl-2-butenal	0.117775	0.26654	0.627945	0.692539
4-methoxy-3-indolylmethyl_glucosinolate_aglycone	0.484769	0.112405	0.257762	0.692984
indolylmethyl_glucosinolate_aglycone	0.484769	0.112405	0.257762	0.692984
5,5-diadenosine_triphosphate	0.447494	0.551042	0.559027	0.693283
beta-L-fucose_1-phosphate	0.262415	0.284931	0.409692	0.694658
lanosterol	0.598882	0.419957	0.552346	0.694845
D-ribofuranose	0.996267	0.717486	0.339067	0.695764
an_adenosine37_in_tRNA	0.753521	0.887112	0.428837	0.695875
N6-dimethylallyladenosine37_in_tRNA	0.753521	0.887112	0.428837	0.695875
2,3-bis[(3R)-3-hydroxymyristoyl]-alpha-D-glucosaminyl_1-phosphate	0.942347	0.756199	0.998293	0.696647
2-pentadecanone	0.924135	0.722846	0.715543	0.697172
2-tridecanone	0.924135	0.722846	0.715543	0.697172
2-undecanone	0.924135	0.722846	0.715543	0.697172
3-oxo-dodecanoate	0.924135	0.722846	0.715543	0.697172
3-oxo-myristate	0.924135	0.722846	0.715543	0.697172
3-oxo-palmitate	0.924135	0.722846	0.715543	0.697172
a_3-oxoacid	0.924135	0.722846	0.715543	0.697172
a_methylketone	0.924135	0.722846	0.715543	0.697172
D-lysine	0.418931	0.678126	0.307763	0.698889
UDP-N-acetylmuramoyl-L-alanyl--D-glutamate	0.418931	0.678126	0.307763	0.698889
UDP-N-acetylmuramoyl-L-alanyl-gamma-D-glutamyl-D-lysine	0.418931	0.678126	0.307763	0.698889
UDP-N-acetylmuramoyl-L-alanyl-gamma-D-glutamyl-L-lysine	0.418931	0.678126	0.307763	0.698889
1D-myo-inositol_(1,2,3,4,6)-pentakisphosphate	0.375276	0.914097	0.801171	0.698894
D-myo-inositol_(1,4,5,6)-tetrakisphosphate	0.375276	0.914097	0.801171	0.698894
UDP-4-dehydro-6-deoxy-D-glucose	0.908079	0.411156	0.566091	0.698902
an_N10-formyl-tetrahydrofolate	0.0917499	0.154906	0.11133	0.699072
an_[L-cysteine_desulfurase]	0.964537	0.597777	0.447292	0.700181
an_S-sulfanyl-[L-cysteine_desulfurase]	0.964537	0.597777	0.447292	0.700181
D-ribofuranose_5-phosphate	0.499849	0.522367	0.27639	0.70038
4-aminobenzoate	0.561395	0.487133	0.382761	0.700531
carboxynorspermidine	0.765084	0.851674	0.663911	0.700782
carboxyspermidine	0.765084	0.851674	0.663911	0.700782
D-myo-inositol_(1,3,4,5)-tetrakisphosphate	0.364609	0.527107	0.307769	0.700788
a_pseudouridine38-40_in_tRNA	0.965185	0.990635	0.993554	0.701723
a_tRNA_uridine38-40	0.965185	0.990635	0.993554	0.701723
a_[lipoyl-carrier_protein]-L-lysine	0.945395	0.782474	0.496868	0.702773
L-arginyl-tRNAarg	0.106996	0.498447	0.895538	0.70368
tRNAarg	0.106996	0.498447	0.895538	0.70368
L-methionyl-tRNAmet	0.928563	0.67359	0.55092	0.704211
tRNAmet	0.928563	0.67359	0.55092	0.704211
propanoyl-CoA	0.387088	0.0762569	0.517913	0.704223
a_sterol	0.0618646	0.332955	0.385835	0.704387
glycine	0.559692	0.709985	0.114092	0.70453
5-aminolevulinate	0.667139	0.312442	0.273517	0.705807
4alpha-carboxy-4beta,14alpha-dimethyl-9beta,19-cyclo-5alpha-ergost-24(241)-en-3beta-ol	0.757139	0.607055	0.785531	0.706633
4alpha-carboxy,4beta,14alpha-dimethyl-9beta,19-cyclo-5alpha-cholest-24-en-3beta-ol	0.84233	0.607055	0.834734	0.706633
loganate	0.618705	0.775837	0.881795	0.706798
dihydroxyferuloyl-sinapoyl_spermidine	0.300896	0.853966	0.892834	0.706969
4-methylumbelliferyl_glucoside	0.374908	0.161428	0.282901	0.707085
alpha-D-galacturonate_1-phosphate	0.951169	0.830391	0.810179	0.707415
L-arabinopyranose	0.937653	0.878927	0.379539	0.707485
1D-myo-inositol_3-monophosphate	0.8327	0.599373	0.957263	0.708083
N4-{N-acetyl-beta-D-glucosaminyl-(1,2)-alpha-D-mannosyl-(1,3)-[N-acetyl-beta-D-glucosaminyl-(1,2)-alpha-D-mannosyl-(1,6)]-beta-D-mannosyl-(1,4)-N-acetyl-beta-D-glucosaminyl-(1,4)-[alpha-L-fucosyl-(1,6)]-N-acetyl-beta-D-glucosaminyl}asparagine	0.626964	0.401541	0.992453	0.708198
ubiquinol-8	0.566021	0.365328	0.515544	0.708275
ubiquinone-8	0.566021	0.365328	0.515544	0.708275
a_[pyruvate_dehydrogenase_E2_protein]_N6-lipoyl-L-lysine	0.180655	0.818724	0.969944	0.70882
(+)-cis,trans-nepetalactol	0.977606	0.995577	0.964454	0.708945
(6E)-8-oxogeranial	0.977606	0.995577	0.964454	0.708945
4-O-beta-D-glucosyl-4-hydroxycinnamate	0.87645	0.476282	0.497956	0.709737
nicotinamide	0.1356	0.0393436	0.295949	0.710367
2-oxo-3-hydroxy-4-phosphobutanoate	0.348437	0.616868	0.233287	0.711256
4-phospho-hydroxy-L-threonine	0.348437	0.616868	0.233287	0.711256
gibberellin_A15_(closed_lactone_form)	0.125147	0.922897	0.688947	0.713085
gibberellin_A37_(closed_lactone_form)	0.125147	0.922897	0.688947	0.713085
gibberellin_A38	0.125147	0.922897	0.688947	0.713085
malonate_semialdehyde	0.35865	0.99706	0.57229	0.713192
methyl_jasmonate	0.290584	0.343655	0.503757	0.713573
an_ubiquinol	0.66487	0.521501	0.641142	0.714304
a_jasmonic_acid	0.575436	0.442477	0.255731	0.71596
a_[biotin-carboxyl-carrier_protein_monomer]	0.734237	0.936154	0.810724	0.716473
a_biotinylated_[BCCP_monomer]	0.734237	0.936154	0.810724	0.716473
geranylgeranyl-chlorophyll_a	0.627476	0.765247	0.231385	0.717086
brassicasterol	0.181698	0.351755	0.869402	0.717879
stigmasterol	0.181698	0.351755	0.869402	0.717879
D-myo-inositol_(1,3,4,6)-tetrakisphosphate	0.678243	0.890802	0.692294	0.718805
D-myo-inositol_1,3,4,5,6-pentakisphosphate	0.678243	0.890802	0.692294	0.718805
a_tetrahydrofolate	0.420664	0.802409	0.397972	0.719158
(4S)-limonene	0.904222	0.832024	0.99596	0.719825
beta-myrcene	0.904222	0.832024	0.99596	0.719825
alpha-D-galactose	0.44301	0.174233	0.103631	0.722204
D-alanine	0.637419	0.302266	0.118381	0.722421
D-glutamate	0.637419	0.302266	0.118381	0.722421
(2S)-2-isopropylmalate	0.964763	0.990433	0.812973	0.723018
carbamate	0.75138	0.172398	0.736906	0.723362
alpha-D-ribose_1,5-bisphosphate	0.71793	0.606321	0.526933	0.723516
a_jasmonoyl-isoleucine	0.336522	0.620286	0.419291	0.724922
L-ribulose	0.334744	0.501425	0.532847	0.725186
an_N-acetyl-alpha-D-glucosaminide	0.287363	0.446321	0.458318	0.725216
N-acetyl-alpha-D-glucosamine	0.287363	0.446321	0.458318	0.725216
S-methyl-5-thio-D-ribose	0.420204	0.387031	0.150027	0.725675
taxa-4,11-diene	0.607601	0.97983	0.94825	0.725828
trans-zeatin_riboside_diphosphate	0.00344921	0.131752	0.70004	0.725883
trans-zeatin_riboside_triphosphate	0.00344921	0.131752	0.70004	0.725883
N-acetyl-L-glutamate	0.995135	0.586647	0.89483	0.727287
3-O-beta-D-glucosyl-daphnetin	0.892354	0.993791	0.763371	0.728091
a_flavonol-7-O-beta-D-glucosides	0.892354	0.993791	0.763371	0.728091
daphnetin	0.892354	0.993791	0.763371	0.728091
kaempferol_3,7-O-diglucoside	0.892354	0.993791	0.763371	0.728091
quercetin_3,7-O-diglucoside	0.892354	0.993791	0.763371	0.728091
phosphatidylglycerophosphate_(1-octadecenoyl(9Z),_2-palmitoyl)	0.387139	0.323224	0.226133	0.728347
lipid_IVA	0.621534	0.916043	0.630097	0.729049
5-phospho-alpha-D-ribose_1,2-cyclic_phosphate	0.699772	0.91796	0.804554	0.729623
5-amino-6-(5-phospho-D-ribosylamino)uracil	0.926268	0.761077	0.931756	0.729737
NMNH	0.860863	0.0713074	0.26955	0.73228
raffinose	0.586011	0.208342	0.235593	0.732636
a_polyhydroxylated_tetraketide_alpha-pyrone	0.577321	0.576543	0.48639	0.733481
indole-3-acetonitrile	0.917394	0.813646	0.880034	0.733912
beta-D-galactosyl-(1->4)-N-acetyl-beta-D-glucosaminyl-(1->3)-beta-D-galactosyl-(1->4)-beta-D-glucosyl-(1<->1)-ceramide	0.253438	0.111923	0.655761	0.734304
III2-alpha-fucosyllactotetraosylceramide	0.253438	0.111923	0.655761	0.734304
a_ceramide	0.708354	0.543224	0.715882	0.735502
GDP-beta-L-gulose	0.0918593	0.291331	0.936641	0.735579
a_[procollagen]-L-proline	0.0894786	0.158381	0.275076	0.735661
meso-diaminopimelate	0.925996	0.935007	0.843556	0.735852
(2S,4S)-4-hydroxy-2,3,4,5-tetrahydrodipicolinate	0.354526	0.527646	0.0407377	0.736893
myricetin_3-O-glucoside	0.899622	0.999557	0.705015	0.737426
alpha-D-mannose	0.83402	0.254166	0.535413	0.738261
an_alpha-D-mannoside	0.83402	0.254166	0.535413	0.738261
pseudouridine_5-phosphate	0.182445	0.489181	0.513595	0.738734
trans-zeatin_riboside_monophosphate	0.00534414	0.0541916	0.3152	0.739484
4,5-seco-dopa	0.78476	0.507933	0.600193	0.741412
L-dopa	0.78476	0.507933	0.600193	0.741412
(R)-pantoate	0.391257	0.422179	0.66116	0.741914
hydroxypyruvate	0.943059	0.265074	0.149328	0.742076
a_long-chain_aldehyde	0.212668	0.868429	0.828829	0.742949
cyanate	0.888713	0.141555	0.619263	0.743942
quinolinate	0.619467	0.513094	0.884009	0.74427
[truncated: 675 more rows]

## Sheet: Pathways
Pathways_Names	3h_Path_PValues	6h_Path_PValues	12h_Path_PValues	24h_Path_PValues
starch_biosynthesis	2.07746e-07	0.00104801	0.0571551	8.89612e-08
3-phosphoinositide_biosynthesis	0.0047988	0.0134141	0.0597602	1.49073e-05
sucrose_biosynthesis_II	0.0137246	5.68651e-05	0.00123568	0.000105176
glucosinolate_biosynthesis_from_hexahomomethionine	0.768987	0.417483	0.128874	0.000119159
glucosinolate_biosynthesis_from_dihomomethionine	0.621568	0.441785	0.0576251	0.000125726
D-myo-inositol_(1,4,5)-trisphosphate_biosynthesis	0.0138291	0.0279619	0.00548777	0.000135445
xylan_biosynthesis	0.0169398	0.00319306	0.000270648	0.000496355
sucrose_biosynthesis_I_(from_photosynthesis)	0.068074	0.0373134	0.00482034	0.000540907
glucosinolate_biosynthesis_from_homomethionine	0.881574	0.823798	0.0595177	0.000554588
steviol_glucoside_biosynthesis_(rebaudioside_A_biosynthesis)	0.184682	0.76642	0.00495106	0.000680228
ascorbate_glutathione_cycle	0.000188828	0.119721	0.000851429	0.000873169
glucosinolate_biosynthesis_from_pentahomomethionine	0.874873	0.558193	0.206682	0.000944271
glucosinolate_biosynthesis_from_tetrahomomethionine	0.874873	0.558193	0.206682	0.000944271
glucosinolate_biosynthesis_from_trihomomethionine	0.874873	0.558193	0.206682	0.000944271
cellulose_biosynthesis	0.0129145	0.0168539	0.0103149	0.00105871
glutathione_redox_reactions_I	5.90195e-07	0.0243247	0.000115738	0.00141433
D-myo-inositol-5-phosphate_metabolism	0.0108875	0.139038	0.0443123	0.00233162
Calvin-Benson-Bassham_cycle	0.110218	0.157653	0.000336598	0.00279933
gluconeogenesis_III	0.0107405	0.0504975	0.123018	0.00282029
superpathway_of_sucrose_and_starch_metabolism_I_(non-photosynthetic_tissue)	0.169304	0.0802894	0.000379033	0.00329399
UDP-glucose_biosynthesis	0.169304	0.0802894	0.000379033	0.00329399
indole-3-acetyl-amide_conjugate_biosynthesis	0.432321	0.727219	0.998109	0.00333018
2-oxoisovalerate_decarboxylation_to_isobutanoyl-CoA	0.98862	0.991379	0.419762	0.00360207
phosphatidate_metabolism,_as_a_signaling_molecule	0.000194872	0.0139312	0.0057802	0.00372634
diacylglycerol_biosynthesis_(PUFA_enrichment_in_oilseed)	0.146397	0.121066	0.0118596	0.00403027
gluconeogenesis_I	0.0111299	0.208661	0.134968	0.00448684
sulfate_reduction_II_(assimilatory)	0.00120199	0.0671281	3.87704e-05	0.00459876
triacylglycerol_biosynthesis	0.347218	0.0883643	0.0327975	0.0050842
glucosinolate_biosynthesis_from_tryptophan	0.948371	0.440812	0.00327472	0.00548024
UDP-D-xylose_biosynthesis	0.0526769	0.016049	0.00439927	0.00548448
extended_VTC2_cycle	0.00746972	0.0218786	0.0709686	0.0065254
selenate_reduction	0.00057701	0.0422244	0.000596083	0.00745762
xyloglucan_biosynthesis	0.0506137	0.000852717	3.29878e-06	0.00768652
sucrose_degradation_II_(sucrose_synthase)	0.215153	0.0266662	0.00332704	0.00827616
choline_biosynthesis_III	0.0758708	0.00200751	0.00201859	0.00844483
sinapate_ester_biosynthesis	0.111811	0.0244428	0.105046	0.0085751
photosynthesis_light_reactions	0.0015591	0.00418029	0.0107173	0.00875732
ethanol_degradation_II	0.022904	0.340437	0.407117	0.0088564
glycolysis_I_(from_glucose_6-phosphate)	0.028988	0.228193	0.0334083	0.00891295
glycolysis_II_(from_fructose_6-phosphate)	0.0323448	0.16945	0.0574677	0.00927064
glycolysis_IV_(plant_cytosol)	0.0323448	0.16945	0.0574677	0.00927064
callose_biosynthesis	0.0254293	0.0389704	0.0123549	0.0094104
phospholipid_desaturation	0.952875	0.000536353	0.225452	0.0100848
indole-3-acetate_degradation_V	0.397896	0.355074	0.871922	0.0100934
glycolipid_desaturation	0.195444	0.000199434	0.000280097	0.0108754
glucosinolate_biosynthesis_from_phenylalanine	0.845418	0.917561	0.220054	0.0114776
pentose_phosphate_pathway_(non-oxidative_branch)	0.229364	0.153319	6.70908e-05	0.0127731
trehalose_biosynthesis_I	0.00709521	0.00469956	0.107487	0.0130513
UDP-alpha-D-glucuronate_biosynthesis_(from_UDP-glucose)	0.188313	0.0756496	0.0251481	0.0147745
glutathione_redox_reactions_II	4.89071e-05	0.03313	6.723e-05	0.015446
IAA_biosynthesis_VII	0.291509	0.442645	0.373493	0.015463
phosphatidylglycerol_biosynthesis_I_(plastidic)	0.577159	0.72769	0.122414	0.0162298
phosphatidylglycerol_biosynthesis_II_(non-plastidic)	0.577159	0.72769	0.122414	0.0162298
phospholipases	0.00329782	0.00839352	0.0233637	0.0173437
Rubisco_shunt	0.278079	0.344543	0.00454019	0.0176718
cardiolipin_biosynthesis_II	0.787366	0.889566	0.15307	0.019017
homogalacturonan_biosynthesis	0.00672893	0.000458336	0.00115116	0.0196794
ethanol_degradation_I	0.0368651	0.110868	0.338719	0.0197138
homogalacturonan_degradation	0.00119637	0.000114458	0.0031433	0.0215313
UDP-D-galacturonate_biosynthesis_I_(from_UDP-D-glucuronate)	0.053184	0.00567467	0.0365675	0.0223992
xylogalacturonan_biosynthesis	0.00287659	0.00185083	0.00021008	0.0237316
lutein_biosynthesis	0.936285	0.451842	0.0668981	0.0244571
sulfide_oxidation_III_(sulfur_dioxygenase)	0.00125364	0.553588	7.93044e-05	0.0256859
UTP_and_CTP_dephosphorylation_I	0.514216	0.295057	0.105501	0.0268018
phosphatidylcholine_biosynthesis_II	0.424927	0.0109499	0.00543004	0.0269649
folate_polyglutamylation	0.996406	0.152035	0.000549507	0.0272057
coumarin_biosynthesis_(via_2-coumarate)	0.683901	0.366578	0.897682	0.0276055
cutin_biosynthesis	0.000101361	0.0278156	4.34194e-05	0.0276916
zeaxanthin,_antheraxanthin_and_violaxanthin_interconversion	0.195114	0.11507	0.0807035	0.030551
camalexin_biosynthesis	0.161582	0.220785	0.0133492	0.0309704
pyrimidine_nucleobases_salvage_I	0.111567	0.232405	0.180487	0.0319252
unsaturated,_even_numbered_fatty_acid_beta-oxidation	0.007898	0.148118	0.313179	0.0326157
PRPP_biosynthesis_I	0.435026	0.266168	0.0153256	0.0328039
methylerythritol_phosphate_pathway_II	0.175921	0.42171	0.102926	0.0330994
wogonin_metabolism	0.0360603	0.0790383	0.0351384	0.0333554
pyrimidine_salvage_pathway	0.586075	0.330266	0.107399	0.0343639
very_long_chain_fatty_acid_biosynthesis_I	0.450103	0.135821	7.84169e-05	0.0344654
L-ascorbate_degradation_V	0.0499309	0.276234	0.236846	0.0354719
ethylene_biosynthesis_I_(plants)	0.0219097	0.39274	0.242102	0.0357469
phosphatidylcholine_biosynthesis_I	0.203442	0.00993897	0.00630057	0.0381309
thioredoxin_pathway	0.0264711	0.0289836	0.032864	0.0391291
galactose_degradation_I_(Leloir_pathway)	0.258178	0.0429662	0.000211471	0.0395466
pentose_phosphate_pathway_(oxidative_branch)_I	0.567162	0.679493	0.0185029	0.0404659
formaldehyde_oxidation_II_(glutathione-dependent)	0.120832	0.00763475	0.0083955	0.0406545
jasmonic_acid_biosynthesis	0.000213975	0.181117	0.994605	0.043627
colanic_acid_building_blocks_biosynthesis	0.560032	0.191389	0.00867802	0.0438738
superpathway_of_UDP-glucose-derived_O-antigen_building_blocks_biosynthesis	0.560032	0.191389	0.00867802	0.0438738
UDP-D-galactose_biosynthesis	0.560032	0.191389	0.00867802	0.0438738
salvage_pathways_of_pyrimidine_ribonucleotides	0.207295	0.0828768	0.057061	0.0447792
triacylglycerol_degradation	0.0674237	0.400145	0.0150441	0.0458126
zeaxanthin_biosynthesis	0.141099	0.66496	0.359388	0.0488359
reactive_oxygen_species_degradation_(mammalian)	0.00038966	0.00306507	2.04162e-05	0.0492133
phospholipid_remodeling_(phosphatidylcholine,_yeast)	0.384538	0.00299293	0.275253	0.0495366
luteolin_glycosides_biosynthesis	0.994448	0.916119	0.325227	0.0498512
GDP-mannose_biosynthesis	6.52706e-05	0.00298044	0.145673	0.0519816
L-ascorbate_biosynthesis_IV	0.226024	0.515635	0.357248	0.0536093
salicylate_glucosides_biosynthesis_III	0.896404	0.476583	0.0414727	0.0560739
salicylate_glucosides_biosynthesis_IV	0.896404	0.476583	0.0414727	0.0560739
phytochromobilin_biosynthesis	0.071286	0.0166297	0.0817652	0.0584997
CMP-KDO_biosynthesis_I	0.237377	0.112015	0.0308628	0.0587863
glucose_and_glucose-1-phosphate_degradation	0.24619	0.00926723	0.363834	0.0597759
polyisoprenoid_biosynthesis	0.331889	0.100697	0.965526	0.0625026
cuticular_wax_biosynthesis	0.516858	0.0738043	0.528981	0.063486
salicylate_glucosides_biosynthesis_II	0.211251	0.166968	0.0504487	0.0643524
dhurrin_biosynthesis	0.0074086	0.0490068	0.018327	0.0647223
VTC2_cycle	0.0154383	0.0561188	0.371461	0.0663349
phenylalanine_biosynthesis_II	0.0164772	0.275774	0.736563	0.067822
threonine_biosynthesis_from_homoserine	0.65834	0.477616	0.316994	0.0704361
CDP-diacylglycerol_biosynthesis_II	0.675734	0.876903	0.586931	0.0714187
galactose_degradation_III	0.860986	0.122739	0.00265867	0.0718802
abscisic_acid_biosynthesis	0.331349	0.757274	0.34629	0.0728663
1,4-dihydroxy-2-naphthoate_biosynthesis_II_(plants)	0.835731	0.664925	0.864215	0.0744034
methylerythritol_phosphate_pathway_I	0.296165	0.66411	0.266675	0.0759993
glycine_betaine_biosynthesis_III_(plants)	0.00270723	0.0112759	0.0345663	0.077917
CDP-diacylglycerol_biosynthesis_I	0.44634	0.822835	0.17066	0.0779235
dTDP-L-rhamnose_biosynthesis_II	0.832108	0.327164	0.0285497	0.0787637
pyrimidine_ribonucleotides_interconversion	0.606371	0.303022	0.119315	0.0794277
lysine_degradation_III	0.681128	0.675637	0.395008	0.0815064
starch_degradation_II	0.0632063	3.28925e-07	0.087605	0.0821221
proline_degradation	0.153096	0.203611	0.0435837	0.0827131
free_phenylpropanoid_acid_biosynthesis	0.709558	0.610783	0.742008	0.0835704
chlorophyll_a_degradation_I	0.0312651	0.040402	0.0236646	0.0838024
UTP_and_CTP_de_novo_biosynthesis	0.57904	0.364902	0.137165	0.0948456
acetate_conversion_to_acetyl-CoA	0.0954638	0.965351	0.47859	0.0964014
glycolipid_biosynthesis	0.743509	0.372472	0.0114473	0.0968213
dolichyl-diphosphooligosaccharide_biosynthesis	0.0527731	0.000225277	0.622058	0.0977148
stachyose_degradation	0.562175	0.015595	0.00164772	0.0979674
acetaldehyde_biosynthesis_I	0.0621046	0.0632597	0.672312	0.101745
pyruvate_fermentation_to_ethanol_II	0.0621046	0.0632597	0.672312	0.101745
pyrimidine_ribonucleosides_salvage_I	0.412799	0.186764	0.155368	0.101781
chlorophyllide_a_biosynthesis_I_(aerobic,_light-dependent)	0.0177994	0.104009	0.0907731	0.105469
eumelanin_biosynthesis	0.132725	0.0146576	0.324494	0.107217
chlorophyll_a_degradation_II	0.0410502	0.0583506	0.0242667	0.108079
trehalose_degradation_II_(trehalase)	0.115042	0.0350551	0.453452	0.108522
UDP-D-galacturonate_biosynthesis_II_(from_D-galacturonate)	0.812335	0.277205	0.0603831	0.109001
sorbitol_biosynthesis_II	0.9098	0.661815	0.0188631	0.109759
D-mannose_degradation	0.000547573	0.00482413	0.315057	0.111152
adenosine_deoxyribonucleotides_de_novo_biosynthesis	0.489177	0.360271	0.0468784	0.113853
L-ascorbate_biosynthesis_V	0.228554	0.0378128	0.296633	0.113937
tyrosine_biosynthesis_II	0.0146768	0.401406	0.725424	0.11428
sulfolipid_biosynthesis	0.883472	0.848976	0.00160489	0.122856
phosphatidylcholine_biosynthesis_IV	0.539255	0.097501	0.0306111	0.126021
nitric_oxide_biosynthesis_(plants)	0.0796264	0.759156	0.765135	0.126099
leucine_degradation_I	0.357831	0.35185	0.823692	0.126349
UDP-L-arabinose_biosynthesis_I_(from_UDP-xylose)	0.167708	0.0138681	0.00423617	0.127705
nonaprenyl_diphosphate_biosynthesis_I	0.580908	0.376048	0.97494	0.133347
malate-oxaloacetate_shuttle_I	0.0912393	0.378162	0.918212	0.135145
malate-oxaloacetate_shuttle_II	0.0912393	0.378162	0.918212	0.135145
UDP-alpha-D-glucuronate_biosynthesis_(from_myo-inositol)	0.71972	0.320147	0.485421	0.137628
KDO_transfer_to_lipid_IVA_I	0.281828	0.921176	0.328246	0.144539
indole_glucosinolate_breakdown_(active_in_intact_plant_cell)	0.289459	0.0222108	0.0014511	0.146097
L-ascorbate_biosynthesis_I_(L-galactose_pathway)	0.00566112	0.00146082	0.965691	0.146777
mannitol_biosynthesis	0.00053316	0.00975236	0.754839	0.146979
jasmonoyl-amino_acid_conjugates_biosynthesis_I	0.191352	0.646	0.417678	0.147073
cyanide_degradation	0.379236	0.640844	0.0211786	0.149727
sulfate_activation_for_sulfonation	0.440808	0.280775	0.432019	0.155213
neurosporene_biosynthesis	0.735387	0.133374	0.696805	0.157943
acetyl-CoA_biosynthesis_III_(from_citrate)	0.0408896	0.561073	0.445814	0.158826
iron_reduction_and_absorption	0.114556	0.0470931	0.00817526	0.159861
fatty_acid_beta-oxidation_III_(unsaturated,_odd_number)	0.0530293	0.206019	0.353531	0.160297
benzoyl-beta-D-glucopyranose_biosynthesis	0.886555	0.751491	0.309437	0.163535
methylglyoxal_degradation_III	0.931724	0.17679	0.0774227	0.170441
UDP-D-apiose_biosynthesis_(from_UDP-D-glucuronate)	0.220776	0.245644	0.225267	0.172675
abscisic_acid_glucose_ester_biosynthesis	0.985416	0.677605	0.277634	0.177217
proline_biosynthesis_I	0.662423	0.465121	0.342922	0.177419
cysteine_biosynthesis_I	0.250539	0.970051	0.0358023	0.17946
CMP-KDO_biosynthesis_II_(from_D-arabinose_5-phosphate)	0.180102	0.090657	0.081114	0.179636
leucine_biosynthesis	0.693009	0.96185	0.699481	0.180692
indole-3-acetate_degradation_IV	0.700943	0.452305	0.971131	0.182163
CA1P_biosynthesis	0.143875	0.057661	0.491147	0.186775
thiosulfate_disproportionation_III_(rhodanese)	0.0313392	0.567876	0.0223264	0.188154
gallate_biosynthesis	0.681832	0.758286	0.973481	0.190096
26,27-dehydrozymosterol_metabolism	0.666859	0.33696	0.935511	0.190513
isoleucine_degradation_I	0.794182	0.746741	0.649293	0.191404
sucrose_degradation_III_(sucrose_invertase)	0.219277	0.104031	0.0676875	0.194258
urate_degradation_to_allantoin_I	0.728354	0.0616564	0.919063	0.19532
nonaprenyl_diphosphate_biosynthesis_II	0.718304	0.303464	0.91727	0.196387
indole_glucosinolate_breakdown_(insect_chewing_induced)	0.246809	0.129603	0.0582199	0.19883
heme_biosynthesis_I_(aerobic)	0.0118752	0.0766265	0.364104	0.200136
tRNA_charging	0.585912	0.963227	0.613768	0.201412
guanosine_deoxyribonucleotides_de_novo_biosynthesis_I	0.468826	0.686585	0.0226775	0.201678
D-sorbitol_degradation_I	0.668944	0.701218	0.0279604	0.202212
simple_coumarins_biosynthesis	0.0803056	0.394897	0.691139	0.204117
phosphatidylethanolamine_biosynthesis_I	0.649677	0.0819658	0.190872	0.20426
sulfite_oxidation_IV	0.350471	0.566699	0.274224	0.20624
fructose_2,6-bisphosphate_biosynthesis	0.0527395	0.0529701	0.257925	0.206663
chitin_degradation_II	0.065953	0.860971	0.176343	0.207176
trans-lycopene_biosynthesis_II_(plants)	0.369619	0.0494845	0.10569	0.207214
pyridoxal_5'-phosphate_biosynthesis_II	0.107381	0.406957	0.285258	0.208624
suberin_monomers_biosynthesis	0.0553249	0.231629	0.195076	0.2088
oleate_biosynthesis_I_(plants)	0.108199	0.0812325	0.287285	0.211173
adenine_and_adenosine_salvage_II	0.952358	0.493969	0.086413	0.212829
cholesterol_biosynthesis_I	0.275338	0.199274	0.328699	0.214571
indole-3-acetate_activation_I	0.780713	0.821786	0.973299	0.21471
detoxification_of_reactive_carbonyls_in_chloroplasts	0.536806	0.000850282	0.869816	0.215616
superoxide_radicals_degradation	0.0925265	0.150219	0.0604367	0.217119
citrulline-nitric_oxide_cycle	0.0393557	0.646637	0.986883	0.218157
fatty_acid_beta-oxidation_V_(unsaturated,_odd_number,_di-isomerase-dependent)	0.0689519	0.049774	0.141506	0.223323
chlorogenic_acid_biosynthesis_II	0.00596466	0.230586	0.378185	0.226162
heptaprenyl_diphosphate_biosynthesis	0.423535	0.251629	0.841507	0.229655
hexaprenyl_diphosphate_biosynthesis	0.423535	0.251629	0.901	0.229655
octaprenyl_diphosphate_biosynthesis	0.423535	0.251629	0.901	0.229655
tryptophan_biosynthesis	0.418524	0.885641	0.601482	0.229682
geranyl_diphosphate_biosynthesis	0.761731	0.379133	0.931172	0.231155
benzoate_biosynthesis_III_(CoA-dependent,_non-beta-oxidative)	0.144012	0.885876	0.349138	0.231425
TCA_cycle_II_(plants_and_fungi)	0.0127484	0.0523817	0.169083	0.231979
phenolic_malonylglucosides_biosynthesis	0.201088	0.0451243	6.64345e-05	0.237578
CMP_phosphorylation	0.562313	0.185072	0.166324	0.239142
salicylate_biosynthesis_I	0.248821	0.815127	0.812504	0.239852
CDP-diacylglycerol_biosynthesis_IV	0.50608	0.752412	0.379634	0.251508
anthocyanidin_modification_(Arabidopsis)	0.418398	0.0663848	0.029138	0.254204
L-ascorbate_biosynthesis_II_(L-gulose_pathway)	0.189874	0.158018	0.998081	0.254732
chorismate_biosynthesis_from_3-dehydroquinate	0.445227	0.960556	0.995801	0.257301
CO2_fixation_into_oxaloacetate_(anapleurotic)	0.0532522	0.372528	0.811486	0.257946
myricetin_gentiobioside_biosynthesis	0.897225	0.993604	0.276416	0.258194
glutamate_removal_from_folates	0.459465	0.16834	0.0929788	0.264748
fatty_acid_beta-oxidation_II_(peroxisome)	0.00644493	0.376522	0.393219	0.264932
tetrahydrofolate_biosynthesis_II	0.93626	0.694762	0.74178	0.26716
very_long_chain_fatty_acid_biosynthesis_II	0.960434	0.915631	7.36873e-06	0.268815
citrulline_biosynthesis	0.412724	0.842809	0.382316	0.27734
GDP-L-galactose_biosynthesis	0.00627108	0.0617069	0.838376	0.283988
folate_polyglutamylation_II	0.441181	0.0552014	0.0451366	0.285244
linoleate_biosynthesis_I_(plants)	0.0101278	0.0206278	0.0548817	0.28684
asparagine_biosynthesis_III_(tRNA-dependent)	0.10246	0.302192	0.740413	0.292838
phosphatidylcholine_biosynthesis_III	0.587186	0.151699	0.0235453	0.29284
2-oxoglutarate_decarboxylation_to_succinyl-CoA	0.0178326	0.176795	0.0828099	0.29303
TCA_cycle_variation_V_(plant)	0.0114076	0.087844	0.274769	0.301982
L-Ndelta-acetylornithine_biosynthesis	0.255279	0.224329	0.280058	0.306982
methyl_indole-3-acetate_interconversion	0.554067	0.572119	0.292112	0.308223
glyoxylate_cycle	0.32627	0.425592	0.150512	0.318965
beta-carotene_biosynthesis	0.217738	0.901873	0.746734	0.327317
tryptophan_degradation_VI_(via_tryptamine)	0.46928	0.451466	0.355868	0.32738
aspartate_degradation_II	0.238884	0.309381	0.874164	0.330428
D-myo-inositol_(1,3,4)-trisphosphate_biosynthesis	0.0355093	0.177914	0.0644208	0.331039
alpha-linolenate_biosynthesis	0.662426	0.36336	0.358373	0.331334
arginine_biosynthesis_I_(via_L-ornithine)	0.367375	0.98072	0.995799	0.332189
seleno-amino_acid_biosynthesis	0.129243	0.830799	0.647137	0.335508
methionine_salvage_cycle_II_(plants)	0.364554	0.549101	0.36617	0.337602
valine_degradation_I	0.668103	0.621881	0.80053	0.339223
cardiolipin_and_phosphatidylethanolamine_biosynthesis_(Xanthomonas)	0.881211	0.729611	0.350234	0.341896
(1,4)-beta-xylan_degradation	0.0141579	0.137045	0.127877	0.346986
glutamine_biosynthesis_III	0.0567606	0.321445	0.217278	0.347348
D-myo-inositol_(1,4,5)-trisphosphate_degradation	0.239847	0.0973736	0.0353639	0.350063
salidroside_biosynthesis	0.421365	0.16455	0.0708067	0.350953
cytokinin-O-glucosides_biosynthesis	0.000713436	0.0194127	0.0862201	0.354943
traumatin_and_(Z)-3-hexen-1-yl_acetate_biosynthesis	0.320755	0.420965	0.200135	0.355709
glutathione_degradation	0.151883	0.260259	0.00317899	0.357305
UDP-L-rhamnose_biosynthesis	0.858671	0.369282	0.164641	0.359428
siroheme_biosynthesis	0.0748717	0.0873729	0.021029	0.364006
coenzyme_A_biosynthesis_I	0.500746	0.38085	0.0486388	0.365368
lysine_degradation_I	0.566786	0.584309	0.502308	0.369518
cinnamate_esters_biosynthesis	0.401926	0.538601	0.23499	0.371579
3-dehydroquinate_biosynthesis_I	0.37348	0.861878	0.776451	0.372263
jasmonoyl-amino_acid_conjugates_biosynthesis_II	0.227639	0.929305	0.622556	0.373855
casbene_biosynthesis	0.942189	0.460965	0.641331	0.374585
glutamate_biosynthesis_V	0.118524	0.193353	0.103541	0.377693
benzoate_biosynthesis_II_(CoA-independent,_non-beta-oxidative)	0.309859	0.895629	0.728635	0.385122
pyrimidine_ribonucleosides_salvage_II	0.747063	0.673981	0.396339	0.385828
ubiquinol-9_biosynthesis_(eukaryotic)	0.516371	0.777671	0.0399148	0.386006
pyridoxal_5'-phosphate_salvage_I	0.735196	0.288751	0.483046	0.388771
pyridoxal_5'-phosphate_salvage_II_(plants)	0.735196	0.288751	0.483046	0.388771
cyanide_detoxification_I	0.558361	0.477811	0.131723	0.389001
trans-cinnamoyl-CoA_biosynthesis	0.17069	0.162814	0.210413	0.3952
phenylpropanoid_biosynthesis,_initial_reactions	0.175943	0.234913	0.44812	0.39631
allantoin_degradation_to_ureidoglycolate_I_(urea_producing)	0.821799	0.472057	0.813911	0.398366
phospholipid_biosynthesis_II	0.714373	0.0964779	0.346164	0.403727
valine_biosynthesis	0.909827	0.939255	0.940755	0.404286
lactucaxanthin_biosynthesis	0.99719	0.932748	0.473463	0.406884
UDP-N-acetyl-D-glucosamine_biosynthesis_II	0.24087	0.432862	0.912774	0.411413
molybdenum_cofactor_biosynthesis	0.419066	0.733435	0.797493	0.412631
phylloquinol_biosynthesis	0.165124	0.385092	0.142581	0.416122
esterified_suberin_biosynthesis	0.193596	0.235626	0.0866339	0.423933
alanine_biosynthesis_III	0.826886	0.917446	0.854178	0.429135
proline_biosynthesis_III	0.766555	0.656477	0.414815	0.43189
myo-inositol_biosynthesis	0.549107	0.37594	0.640631	0.437055
seleno-amino_acid_detoxification_and_volatilization_I	0.775435	0.940823	0.633535	0.437278
glutathione_biosynthesis	0.0513008	0.548422	0.00228187	0.437668
glycolate_and_glyoxylate_degradation_II	0.744495	0.556768	0.200476	0.441339
S-methyl-5'-thioadenosine_degradation_II	0.520861	0.210283	0.221856	0.44968
chlorophyll_cycle	0.140975	0.178092	0.00470784	0.450427
cytokinins_7-N-glucoside_biosynthesis	0.0040772	0.125724	0.0688924	0.450807
cyclopropane_fatty_acid_(CFA)_biosynthesis	0.188785	0.463619	0.39085	0.45188
aspartate_biosynthesis	0.321441	0.402358	0.816971	0.452883
aspartate_degradation_I	0.321441	0.402358	0.816971	0.452883
chlorogenic_acid_biosynthesis_I	0.0382768	0.5994	0.672918	0.453373
cytokinins_9-N-glucoside_biosynthesis	0.00451325	0.112448	0.069837	0.457022
6-hydroxymethyl-dihydropterin_diphosphate_biosynthesis_I	0.00184706	0.0643902	0.048102	0.457535
phosphatidylcholine_acyl_editing	0.158584	0.081178	0.170382	0.460948
NAD_biosynthesis_I_(from_aspartate)	0.0778579	0.496572	0.846923	0.46186
trans,_trans-farnesyl_diphosphate_biosynthesis	0.813161	0.545005	0.955246	0.471332
L-glutamine_biosynthesis_II_(tRNA-dependent)	0.0368095	0.643368	0.717873	0.47273
volatile_benzenoid_biosynthesis_I_(ester_formation)	0.531409	0.995707	0.514494	0.478862
arginine_degradation_VI_(arginase_2_pathway)	0.568831	0.51985	0.719708	0.478891
methylglyoxal_degradation_I	0.0806746	0.3232	0.264507	0.479445
carotenoid_cleavage	0.992595	1	0.997112	0.481034
farnesylcysteine_salvage_pathway	0.701139	0.179958	0.291434	0.481068
allantoin_degradation_to_ureidoglycolate_II_(ammonia_producing)	0.864603	0.575602	0.725261	0.481391
homoserine_biosynthesis	0.561464	0.92988	0.846244	0.481787
indole-3-acetate_biosynthesis_II	0.825239	0.619265	0.645159	0.489007
benzoate_biosynthesis_I_(CoA-dependent,_beta-oxidative)	0.242775	0.970291	0.680937	0.491126
aerobic_respiration_I_(cytochrome_c)	0.0496488	0.016824	0.368326	0.503207
nitrobenzene_degradation_II	0.56778	0.896457	0.720516	0.503935
superpathway_of_anthocyanin_biosynthesis_(from_cyanidin_and_cyanidin_3-O-glucoside)	0.287695	0.205298	0.0193414	0.506886
sphingolipid_biosynthesis_(plants)	0.4656	0.584256	0.124133	0.510065
asparagine_biosynthesis_I	0.397911	0.613954	0.81737	0.511129
chlorophyll_a_biosynthesis_II	0.256796	0.841193	0.0767741	0.512489
formate_oxidation_to_CO2	0.289061	0.0162367	0.0125407	0.518972
2,4,6-trinitrotoluene_degradation	0.997954	1	0.879109	0.519306
gamma-glutamyl_cycle_(plant_pathway)	0.0470785	0.298983	0.0011384	0.520789
rose_anthocyanin_biosynthesis_I_(via_cyanidin_5-O-beta-D-glucoside)	0.609889	0.486391	0.234985	0.523012
brassinosteroids_inactivation	0.938918	0.94635	0.247815	0.524503
pyruvate_decarboxylation_to_acetyl_CoA	0.0193915	0.893981	0.909712	0.525304
indole-3-acetate_biosynthesis_I	0.449688	0.682061	0.816676	0.526382
phenylalanine_biosynthesis_(cytosolic,_plants)	0.509229	0.125995	0.456653	0.530132
phenylalanine_degradation_V	0.13098	0.278461	0.658918	0.535362
NADH_repair	0.35582	0.835738	0.829711	0.537127
glycine_cleavage	0.616978	0.938477	0.0152898	0.540338
pseudouridine_degradation	0.388355	0.530472	0.414698	0.543544
homomethionine_biosynthesis	0.911016	0.984466	0.987717	0.544408
umbelliferone_biosynthesis	0.145657	0.193114	0.110313	0.546479
ferulate_and_sinapate_biosynthesis	0.996933	0.671296	0.769331	0.551813
tetrapyrrole_biosynthesis_I_(from_glutamate)	0.129992	0.00707137	0.339201	0.552633
thio-molybdenum_cofactor_biosynthesis	0.492406	0.409054	0.192518	0.56256
S-methyl-5'-thioadenosine_degradation_I	0.423286	0.187802	0.104685	0.564396
ornithine-citrulline_shuttle	0.863312	0.996421	0.876318	0.56774
phaseic_acid_biosynthesis	0.947643	0.805356	0.594608	0.568817
biotin-carboxyl_carrier_protein_assembly	0.211313	0.737178	0.619837	0.569314
phytol_salvage_pathway	0.247073	0.259348	0.101256	0.570764
guanine_and_guanosine_salvage_II	0.980087	0.688329	0.471956	0.57715
serine_biosynthesis	0.584902	0.337677	0.0591849	0.583286
acyl_carrier_protein_metabolism_I	0.994381	0.584815	0.982435	0.584857
3-methylthiopropanoate_biosynthesis	0.0789844	0.00711711	0.00244431	0.586862
citrulline_degradation	0.984053	0.999734	0.801274	0.586938
acyl-ACP_thioesterase_pathway	0.755208	0.754651	0.993789	0.601845
urea_cycle	0.635002	0.971554	0.996928	0.603589
nitrate_reduction_II_(assimilatory)	0.189233	0.259181	0.22482	0.604816
omega-hydroxylation_of_caprate_and_laurate	0.953504	0.597373	0.196711	0.607034
methylquercetin_biosynthesis	0.974028	0.828253	0.561367	0.608391
magnoflorine_biosynthesis	0.660802	0.467503	0.993847	0.614151
ammonia_assimilation_cycle_II	0.218325	0.19533	0.142804	0.618874
glutamate-glutamine_shuttle	0.218325	0.19533	0.142804	0.618874
stachyose_biosynthesis	0.671232	0.112604	0.129048	0.619469
chlorophyll_a_biosynthesis_I	0.105406	0.163492	0.0234557	0.620643
pyrimidine_deoxyribonucleotides_de_novo_biosynthesis_III	0.732243	0.933337	0.130133	0.62268
arginine_degradation_X_(arginine_monooxygenase_pathway)	0.108465	0.0449368	0.885064	0.625006
gamma-glutamyl_cycle	0.0985689	0.143527	0.00622534	0.626734
arginine_degradation_I_(arginase_pathway)	0.450387	0.322472	0.821557	0.626976
salicylate_biosynthesis_II	0.765428	0.96273	0.708183	0.628672
phytochelatins_biosynthesis	0.0893744	0.102528	0.00267073	0.630637
esculetin_biosynthesis	0.321211	0.330372	0.863786	0.639704
vitamin_E_biosynthesis_(tocotrienols)	0.806303	0.194394	0.993139	0.64094
delta-carotene_biosynthesis	0.972694	0.918094	0.458549	0.64436
UMP_biosynthesis	0.511781	0.704501	0.99031	0.646101
cis-zeatin_biosynthesis	0.856302	0.821502	0.133402	0.656595
glycine_biosynthesis	0.915548	0.59482	0.0525016	0.656686
pyruvate_fermentation_to_lactate	0.277065	0.783434	0.752712	0.656892
pyrimidine_deoxyribonucleotides_de_novo_biosynthesis_I	0.69702	0.950296	0.102115	0.658226
farnesene_biosynthesis	0.401218	0.550915	0.400416	0.662711
aerobic_respiration_III_(alternative_oxidase_pathway)	0.0742969	0.011716	0.50213	0.6661
superpathway_of_pyrimidine_deoxyribonucleotides_de_novo_biosynthesis_(E._coli)	0.856871	0.932514	0.0729127	0.67019
arginine_biosynthesis_II_(acetyl_cycle)	0.84721	0.994933	0.992815	0.671045
nicotianamine_biosynthesis	0.655105	0.778519	0.570194	0.675955
adenosine_nucleotides_degradation_I	0.999998	0.923932	0.952291	0.676045
phytyl_diphosphate_biosynthesis	0.380737	0.934338	0.101308	0.676477
ajugose_biosynthesis_I_(galactinol-dependent)	0.328321	0.0267856	0.139837	0.689063
lysine_degradation_II	0.302228	0.969195	0.710408	0.690269
methionine_degradation_I_(to_homocysteine)	0.883987	0.99605	0.821795	0.693114
quercetin_sulfate_biosynthesis	0.944627	0.87042	0.17616	0.693501
phenylalanine_degradation_III	0.386026	0.250732	0.709264	0.693937
geranylgeranyl_diphosphate_biosynthesis	0.895277	0.55667	0.965062	0.695063
methylhalides_biosynthesis_(plants)	0.754422	0.667265	0.371175	0.696655
adenosine_ribonucleotides_de_novo_biosynthesis	0.589317	0.878745	0.999948	0.705043
uracil_degradation_I_(reductive)	0.0347646	0.789248	0.498088	0.707125
glycerophosphodiester_degradation	0.0577684	0.503024	0.17324	0.708355
phytate_degradation_I	0.683139	0.99882	0.973933	0.710317
plant_sterol_biosynthesis	0.24998	0.688059	0.363052	0.716116
pyridine_nucleotide_cycling_(plants)	0.0974964	0.0853097	0.456026	0.716742
glycerol_degradation_I	0.419966	0.91991	0.789361	0.716932
GDP-L-fucose_biosynthesis_II_(from_L-fucose)	0.0739366	0.0170445	0.259137	0.720682
mevalonate_pathway_I	0.180648	0.338784	0.650156	0.725058
ornithine_biosynthesis	0.973172	0.98267	0.848459	0.726087
chrysoeriol_biosynthesis	0.953329	0.999317	0.866663	0.728045
lipid-dependent_phytate_biosynthesis_I_(via_Ins(1,4,5)P3)	0.108928	0.970825	0.834904	0.728782
superpathway_of_scopolin_and_esculin_biosynthesis	0.379486	0.158475	0.648244	0.733709
ornithine_de_novo_biosynthesis	0.923793	0.513801	0.515001	0.734052
[2Fe-2S]_iron-sulfur_cluster_biosynthesis	0.939299	0.509563	0.216918	0.736101
wax_esters_biosynthesis_I	0.540456	0.823005	0.870197	0.744481
pyocyanin_biosynthesis	0.826498	0.881845	0.544422	0.745182
putrescine_biosynthesis_IV	0.427424	0.526603	0.931881	0.74616
choline_biosynthesis_I	0.876045	0.222028	0.32185	0.746161
serine_racemization	0.902063	0.386321	0.394486	0.746851
acyl-CoA_hydrolysis	0.0808017	0.352556	0.0923569	0.747027
stearate_biosynthesis_II_(bacteria_and_plants)	0.989495	0.984515	0.455323	0.748419
rosmarinic_acid_biosynthesis_II	0.632172	0.237135	0.698415	0.750896
phosphatidylethanolamine_biosynthesis_II	0.532219	0.188512	0.598484	0.75399
glycine_biosynthesis_I	0.564429	0.881284	0.0664263	0.758927
glutamate_biosynthesis_IV	0.294759	0.600867	0.479337	0.763268
phosphopantothenate_biosynthesis_I	0.25873	0.889262	0.331622	0.768748
resveratrol_biosynthesis	0.259991	0.216909	0.0669169	0.77387
alkane_oxidation	0.129438	0.754518	0.960466	0.774179
asparagine_biosynthesis_II	0.716691	0.307099	0.740512	0.778321
asparagine_degradation_I	0.716691	0.307099	0.740512	0.778321
putrescine_biosynthesis_I	0.208208	0.231757	0.869766	0.778898
4-aminobenzoate_biosynthesis	0.0732068	0.934258	0.97936	0.780044
tetrahydrofolate_biosynthesis	0.99998	0.99705	0.999913	0.781606
isoleucine_biosynthesis_I_(from_threonine)	0.970868	0.947011	0.967206	0.788178
fatty_acid_elongation_--_saturated	0.999604	0.944084	0.232049	0.788585
phosphate_acquisition	0.0135547	0.406559	0.0853608	0.789011
histidine_biosynthesis	0.999723	0.973162	0.632416	0.790031
hydroxyjasmonate_sulfate_biosynthesis	0.569049	0.498442	0.168479	0.794642
guanosine_ribonucleotides_de_novo_biosynthesis	0.856237	0.973269	0.976329	0.795981
omega-_hydroxylation_of_laurate	0.971233	0.519882	0.703661	0.796889
S-methylmethionine_cycle	0.778125	0.998004	0.919965	0.798386
S-methyl-5-thio-alpha-D-ribose_1-phosphate_degradation	0.150735	0.506156	0.23796	0.799412
glucosinolate_breakdown	0.958369	0.424748	0.792757	0.802052
palmitoleate_biosynthesis_II	0.989744	0.512434	0.959558	0.803545
putrescine_biosynthesis_II	0.5197	0.44767	0.704716	0.803584
GDP-L-fucose_biosynthesis_I_(from_GDP-D-mannose)	0.0893573	0.11726	0.907218	0.808723
allantoin_degradation_to_glyoxylate_II	0.93711	0.583088	0.582628	0.809412
anthocyanin_biosynthesis_(pelargonidin_3-O-glucoside)	0.304037	0.424593	0.193946	0.809426
ajugose_biosynthesis_II_(galactinol-independent)	0.373299	0.0167912	0.212146	0.809805
phosphatidylcholine_biosynthesis_V	0.496892	0.304262	0.0844817	0.811262
homocysteine_and_cysteine_interconversion	0.640542	0.9917	0.423767	0.813947
coniferin_metabolism	0.935385	0.489777	0.76692	0.820733
eugenol_and_isoeugenol_biosynthesis	0.592792	0.974482	0.755356	0.821969
glutamine_biosynthesis_I	0.490963	0.741422	0.733584	0.822852
glutamine_degradation_I	0.490963	0.741422	0.733584	0.822852
glycerol-3-phosphate_shuttle	0.433073	0.884059	0.82506	0.824105
photorespiration	0.965582	0.537282	0.0453473	0.828119
thymine_degradation	0.311435	0.662215	0.365386	0.828703
methionine_biosynthesis_II	0.466278	0.989069	0.874908	0.829289
4-hydroxyphenylpyruvate_biosynthesis	0.670537	0.271601	0.38506	0.830072
S-adenosyl-L-methionine_cycle_II	0.702904	0.983296	0.973898	0.831127
poly-hydroxy_fatty_acids_biosynthesis	7.37617e-06	0.000122562	0.0476946	0.835029
fatty_acid_activation	0.385007	0.350797	0.0656505	0.840634
trans-zeatin_biosynthesis	1.68772e-05	0.0075066	0.243224	0.840786
1D-myo-inositol_hexakisphosphate_biosynthesis_III_(Spirodela_polyrrhiza)	0.737049	0.869259	0.717914	0.843501
S-adenosyl-L-methionine_biosynthesis	0.881782	0.97865	0.963081	0.843671
octanoyl-ACP_biosynthesis_(mitochondria,_yeast)	0.999941	0.994703	0.286375	0.853633
4-aminobutyrate_degradation	0.197388	0.00531864	0.260624	0.853858
benzoate_degradation_II_(aerobic_and_anaerobic)	0.745064	0.996373	0.98057	0.858485
plant_sterol_biosynthesis_II	0.659146	0.66014	0.429677	0.860039
gamma-linolenate_biosynthesis_I_(plants)	0.115072	0.413843	0.608652	0.860467
guanosine_nucleotides_degradation_I	0.999559	0.88981	0.909261	0.860703
anthocyanin_biosynthesis_(cyanidin_3-O-glucoside)	0.630087	0.390312	0.19617	0.861331
guanine_and_guanosine_salvage_III	0.846954	0.964819	0.844298	0.863552
thalianol_and_derivatives_biosynthesis	0.326892	0.324866	0.618539	0.868731
glycine_biosynthesis_III	0.873766	0.779233	0.534881	0.869849
alanine_biosynthesis_II	0.58695	0.441009	0.789415	0.869857
alanine_degradation_III	0.58695	0.441009	0.789415	0.869857
vitamin_E_biosynthesis_(tocopherols)	0.710862	0.119553	0.908645	0.87137
cyanate_degradation	0.764104	0.0403072	0.764193	0.873864
beta-alanine_betaine_biosynthesis	0.127753	0.999788	0.363769	0.877085
UDP-L-arabinose_biosynthesis_II_(from_L-arabinose)	0.997703	0.987058	0.871223	0.878049
superpathway_of_polyamine_biosynthesis	0.764978	0.531968	0.500283	0.883979
4-aminobutyrate_degradation_IV	0.216303	0.0482171	0.772219	0.884031
putrescine_degradation_IV	0.201446	0.0505618	0.629832	0.890374
L-cysteine_degradation_II	0.514816	0.870503	0.299934	0.89496
sulfur_volatiles_biosynthesis	0.820561	0.861482	0.635393	0.896974
palmitate_biosynthesis_II_(bacteria_and_plants)	1	1	0.301033	0.898095
soybean_saponin_I_biosynthesis	0.560014	0.684727	0.563446	0.908572
glutathione-mediated_detoxification_II	0.265815	0.183379	0.0016484	0.911453
ammonia_assimilation_cycle_I	0.461175	0.550693	0.519086	0.911487
1D-myo-inositol_hexakisphosphate_biosynthesis_V_(from_Ins(1,3,4)P3)	0.423924	0.948413	0.661115	0.912568
plastoquinol-9_biosynthesis_I	0.914386	0.859349	0.66022	0.914296
matairesinol_biosynthesis	0.995744	0.999041	0.483979	0.915004
4-amino-2-methyl-5-diphosphomethylpyrimidine_biosynthesis	0.963509	0.866865	0.615843	0.91656
glutamate_biosynthesis_III	0.694932	0.224643	0.376487	0.916985
glutamate_degradation_I	0.694932	0.224643	0.376487	0.916985
inosine-5'-phosphate_biosynthesis_II	0.527099	0.947053	0.987615	0.917517
fatty_acid_biosynthesis_initiation_I	0.821168	0.922046	0.59082	0.91794
lipid-dependent_phytate_biosynthesis_II_(via_Ins(1,3,4)P3)	0.349944	0.975946	0.752382	0.918448
fatty_acid_alpha-oxidation_I	0.0476043	0.687642	0.778073	0.928821
glutamate_biosynthesis_II	0.907235	0.441348	0.447035	0.929366
xylose_degradation_I	0.627859	0.813678	0.929707	0.933648
ceramide_degradation	0.619084	0.339967	0.883304	0.934684
tetrahydrofolate_salvage_from_5,10-methenyltetrahydrofolate	0.0533069	0.275887	0.259714	0.935576
5-aminoimidazole_ribonucleotide_biosynthesis_II	0.229773	0.872502	0.421324	0.937417
superpathway_of_5-aminoimidazole_ribonucleotide_biosynthesis	0.229773	0.872502	0.421324	0.937417
guanosine_nucleotides_degradation_II	0.997853	0.722184	0.896943	0.937551
sesamin_biosynthesis	0.420162	0.125041	0.0496381	0.93852
folate_transformations_II	0.291616	0.850554	0.243306	0.939737
brassinosteroid_biosynthesis_III	0.29325	0.766029	0.686749	0.940312
urea_degradation_II	0.681878	0.333677	0.819846	0.940931
5-deoxystrigol_biosynthesis	0.90099	0.991858	0.999028	0.941791
cytokinins_degradation	0.00667035	0.209923	0.0767194	0.94601
beta-alanine_biosynthesis_II	0.226263	0.928297	0.950912	0.946962
lysine_biosynthesis_VI	0.555036	0.94484	0.833318	0.947548
GABA_shunt	0.591553	0.033177	0.358243	0.948538
glutamate_degradation_IV	0.504349	0.070725	0.633619	0.94982
D-serine_degradation	0.608554	0.629512	0.783583	0.951099
sanguinarine_and_macarpine_biosynthesis	0.781889	0.901501	0.411111	0.953383
pyrimidine_deoxyribonucleotides_de_novo_biosynthesis_II	0.952831	0.989969	0.290852	0.954745
5-aminoimidazole_ribonucleotide_biosynthesis_I	0.133559	0.946061	0.496801	0.955102
epoxysqualene_biosynthesis	0.90565	0.753403	0.802314	0.956828
alanine_degradation_II_(to_D-lactate)	0.606225	0.454722	0.821076	0.96172
monolignol_glucosides_biosynthesis	0.993182	0.362395	0.386136	0.963692
choline_biosynthesis_II	0.805243	0.816356	0.825699	0.96681
monoterpene_biosynthesis	0.999964	0.989571	1	0.968176
salvigenin_biosynthesis	0.842825	0.536609	0.999998	0.969307
cis-vaccenate_biosynthesis	0.998256	0.701734	0.866006	0.969586
ent-kaurene_biosynthesis_I	0.798288	0.638579	0.859219	0.970314
pyrimidine_deoxyribonucleotide_phosphorylation	0.862748	0.994595	0.75055	0.971219
hydroxymethylpyrimidine_salvage	0.995891	0.657174	0.679207	0.972619
scopoletin_biosynthesis	0.529041	0.731565	0.680586	0.972956
phenylpropanoid_biosynthesis	0.464212	0.666017	0.878215	0.973975
salvianin_biosynthesis	0.214354	0.538389	0.397394	0.974709
beta-alanine_biosynthesis_I	0.312363	0.642958	0.471047	0.976173
gibberellin_inactivation_I_(2beta-hydroxylation)	0.206717	0.506211	0.747089	0.980116
GA12_biosynthesis	0.0126335	0.988934	0.981065	0.981882
fatty_acid_biosynthesis_(plant_mitochondria)	0.971501	0.95182	0.583037	0.983653
thiamin_salvage_III	0.43687	0.901842	0.983296	0.984878
caffeoylglucarate_biosynthesis	0.777421	0.958174	0.975326	0.984999
methionine_degradation_II	0.982936	0.967363	0.997632	0.985388
lipid_IVA_biosynthesis	0.983103	0.99619	0.999999	0.990256
tyrosine_degradation_I	0.312531	0.158579	0.539146	0.990734
lipoate_biosynthesis_and_incorporation_I	0.993436	0.879316	0.820726	0.990853
betulinate_biosynthesis	0.47122	0.999884	0.97757	0.991698
purine_deoxyribonucleosides_salvage	0.987813	0.999482	0.418385	0.992026
proanthocyanidin_biosynthesis_from_flavanols	0.884073	0.851013	0.817981	0.992139
lipoate_salvage_I	0.999362	0.990775	0.764924	0.992266
ursolate_biosynthesis	0.468701	0.999943	0.97971	0.992626
lanosterol_biosynthesis	0.690753	0.609688	0.909398	0.993424
hypusine_biosynthesis	0.731327	0.151538	0.783405	0.99431
1,3,5-trimethoxybenzene_biosynthesis	0.634624	0.574294	0.822096	0.997038
flavin_biosynthesis_I_(bacteria_and_plants)	0.999646	0.3505	0.534824	0.997109
4-methyl-5(beta-hydroxyethyl)thiazole_salvage_(yeast)	0.949938	0.912327	0.691158	0.997247
spermidine_hydroxycinnamic_acid_conjugates_biosynthesis	0.808747	0.856676	0.999973	0.997442
avenacin_biosynthesis,_initial_reactions	0.577941	0.811594	0.958418	0.99745
thiazole_biosynthesis_III_(eukaryotes)	0.591943	0.420534	0.241107	0.997522
pyrimidine_deoxyribonucleotides_dephosphorylation	0.807359	0.917905	0.867808	0.997589
luteolin_biosynthesis	0.655844	0.654942	0.580043	0.997633
thiamin_diphosphate_biosynthesis_IV_(eukaryotes)	0.935879	0.92318	0.862669	0.998003
quercetin_glycoside_biosynthesis_(Arabidopsis)	0.921609	0.729428	0.610922	0.998031
aliphatic_glucosinolate_biosynthesis,_side_chain_elongation_cycle	0.983141	0.94233	0.998018	0.998042
pyrimidine_deoxyribonucleosides_salvage	0.17248	0.936559	0.599579	0.998434
syringetin_biosynthesis	0.855978	0.653677	0.373891	0.998458
thiamin_salvage_II	0.897048	0.970138	0.909361	0.998594
flavonoid_biosynthesis	0.0844793	0.0374767	0.02439	0.99889
spermidine_biosynthesis_I	0.596069	0.0478731	0.496696	0.999038
marneral_biosynthesis	0.835299	0.899636	0.981422	0.999226
arabidiol_biosynthesis	0.551823	0.706834	0.978706	0.999405
sporopollenin_precursor_biosynthesis	0.517918	0.92532	0.421318	0.999416
kaempferol_glycoside_biosynthesis_(Arabidopsis)	0.981163	0.93044	0.809508	0.999644
thiamin_salvage_IV_(yeast)	0.932902	0.851757	0.968308	0.999698
spermine_biosynthesis	0.574157	0.0122487	0.405931	0.999765
gibberellin_biosynthesis_III_(early_C-13_hydroxylation)	0.111706	0.710348	0.439129	0.999851
flavonol_biosynthesis	0.929481	0.854072	0.214982	0.999898
beta-caryophyllene_biosynthesis	0.375902	0.649701	0.99947	0.999919
biotin_biosynthesis_from_8-amino-7-oxononanoate_I	0.978232	0.999942	0.999953	0.999929
lupeol_biosynthesis	0.816986	0.93808	0.962946	0.999933
alpha-amyrin_biosynthesis	0.81459	0.963451	0.967484	0.999948
superpathway_of_proto-_and_siroheme_biosynthesis	0.654802	0.558108	0.680567	0.999956
baruol_biosynthesis	0.886843	0.752121	0.997672	0.999974
leucopelargonidin_and_leucocyanidin_biosynthesis	0.700446	0.884505	0.829237	0.999979
inositol_pyrophosphates_biosynthesis	0.18426	0.975334	0.988603	0.999983
spermine_and_spermidine_degradation_III	0.0464503	0.000417881	0.503799	0.999983
flavonoid_biosynthesis_(in_equisetum)	0.834382	0.745381	0.263308	0.999985
oxidized_GTP_and_dGTP_detoxification	0.815268	0.889808	0.99943	0.999994
leucodelphinidin_biosynthesis	0.37309	0.46993	0.258108	0.999996
superpathway_of_C28_brassinosteroid_biosynthesis	0.759164	0.0413647	0.0886116	0.999996
brassinosteroid_biosynthesis_II	0.586818	0.443008	0.727454	0.999997
gibberellin_biosynthesis_II_(early_C-3_hydroxylation)	0.303641	0.956891	0.816039	1
(E,E)-4,8,12-trimethyltrideca-1,3,7,11-tetraene_biosynthesis	0.475481	0.648272	0.91803	1
2,3-cis-flavanols_biosynthesis	0.970653	0.983122	0.998502	1
gibberellin_inactivation_II_(methylation)	0.956662	0.996976	0.996358	1
gibberellin_biosynthesis_I_(non_C-3,_non_C-13_hydroxylation)	0.107802	0.89563	0.85771	1
(3E)-4,8-dimethylnona-1,3,7-triene_biosynthesis	0.178719	0.683349	0.873047	1
brassinosteroid_biosynthesis_I	0.7269	0.20011	0.190294	1
