# Supplementary material for: Metabolite-Centric Reporter Pathway and Tripartite Network Analysis of Arabidopsis Under Cold Stress
Source: Front Bioeng Biotechnol. 2018 Sep 11;6:121. doi: 10.3389/fbioe.2018.00121 (PMC6143811; doi:10.3389/fbioe.2018.00121)
Supplement: Supplementary file 6 [file Data_Sheet_2.XLS]

## Sheet: node_presence_summary
	Presence and absence a node over time. Presence =1, absence=0
Node	3h	6h	12h	24h
glutathione_redox_reactions_II	1	1	1	1
homogalacturonan_biosynthesis	1	1	1	1
glutathione_redox_reactions_I	1	1	1	1
xylogalacturonan_biosynthesis	1	1	1	1
sucrose_biosynthesis_II	1	1	1	1
cutin_biosynthesis	1	1	1	1
photosynthesis_light_reactions	1	1	1	1
homogalacturonan_degradation	1	1	1	1
callose_biosynthesis	1	1	1	1
D-myo-inositol_(1,4,5)-trisphosphate_biosynthesis	1	1	1	1
selenate_reduction	1	1	1	1
cellulose_biosynthesis	1	1	1	1
phosphatidate_metabolism,_as_a_signaling_molecule	1	1	1	1
xyloglucan_biosynthesis	1	1	1	1
xylan_biosynthesis	1	1	1	1
phospholipases	1	1	1	1
reactive_oxygen_species_degradation_(mammalian)	1	1	1	1
alpha-D-glucose_1-phosphate	1	1	1	1
AT3G05970	1	1	1	0
phosphatidylcholine_biosynthesis_I	0	1	1	1
a_1-phosphatidyl-1D-myo-inositol_4,5-bisphosphate	1	0	1	1
D-myo-inositol-5-phosphate_metabolism	1	0	1	1
3-phosphoinositide_biosynthesis	1	1	0	1
chlorophyll_a_degradation_I	1	1	1	0
poly-hydroxy_fatty_acids_biosynthesis	1	1	1	0
sucrose_degradation_II_(sucrose_synthase)	0	1	1	1
AT1G69830	1	1	0	1
AT4G26850	0	1	1	1
AT1G32900	1	1	0	1
AT3G24170	1	0	1	1
ascorbate_glutathione_cycle	1	0	1	1
wogonin_metabolism	1	0	1	1
AT2G39930	0	1	1	1
a_pectate	1	0	1	1
sulfate_reduction_II_(assimilatory)	1	0	1	1
glutathione	1	0	1	1
glycolysis_I_(from_glucose_6-phosphate)	1	0	1	1
gluconeogenesis_III	1	1	0	1
UDP-D-xylose_biosynthesis	0	1	1	1
extended_VTC2_cycle	1	1	0	1
AT4G20270	0	1	1	1
UDP-alpha-D-xylose	0	1	1	1
AT1G19920	1	0	1	1
glycine_betaine_biosynthesis_III_(plants)	1	1	1	0
a_homogalacturonan	1	1	1	0
sucrose_biosynthesis_I_(from_photosynthesis)	0	1	1	1
(1,4-alpha-D-galacturonosyl)(n)	0	1	1	1
sulfide_oxidation_III_(sulfur_dioxygenase)	1	0	1	1
a_1,2-diacyl-sn-glycerol_3-phosphate	1	1	0	1
AT5G64860	1	1	1	0
choline_biosynthesis_III	0	1	1	1
UDP-D-galacturonate_biosynthesis_I_(from_UDP-D-glucuronate)	0	1	1	1
a_secondary_alcohol	1	1	0	1
AT1G64400	0	1	1	1
AT3G46970	1	0	1	1
trehalose_biosynthesis_I	1	1	0	1
AT5G20830	0	1	1	1
galactose_degradation_I_(Leloir_pathway)	0	1	1	1
phosphatidylcholine_biosynthesis_II	0	1	1	1
formaldehyde_oxidation_II_(glutathione-dependent)	0	1	1	1
starch_biosynthesis	1	1	0	1
a_long-linear_glucan	1	1	0	0
AT3G61190	1	1	0	0
a_maltodextrin	1	1	0	0
cytokinin-O-glucosides_biosynthesis	1	1	0	0
AT1G70820	1	1	0	0
n_methanol	1	0	0	1
indole_glucosinolate_breakdown_(active_in_intact_plant_cell)	0	1	1	0
L-arogenate	1	0	0	1
AT3G28180	0	0	1	1
linoleate	1	1	0	0
3-aminopropanal	1	1	0	0
thiosulfate_disproportionation_III_(rhodanese)	1	0	1	0
AT3G29360	0	0	1	1
GDP-mannose_biosynthesis	1	1	0	0
UDP-alpha-D-glucuronate_biosynthesis_(from_UDP-glucose)	0	0	1	1
AT5G52560	0	1	0	1
AT4G11600	0	0	1	1
AT5G19670	1	0	0	1
a_donor_Xyloglucan_with_cleaved_xyloglucanyl_segment	0	1	0	1
AT3G02570	1	1	0	0
linoleoyl-CoA	1	1	0	0
glucosinolate_biosynthesis_from_tryptophan	0	0	1	1
ethanol_degradation_I	1	0	0	1
pentose_phosphate_pathway_(oxidative_branch)_I	0	0	1	1
glycolysis_IV_(plant_cytosol)	1	0	0	1
mannitol_biosynthesis	1	1	0	0
Rubisco_shunt	0	0	1	1
AT3G10850	1	0	1	0
Calvin-Benson-Bassham_cycle	0	0	1	1
AT2G18700	0	0	1	1
AT3G52340	0	1	0	1
sinapate_ester_biosynthesis	0	1	0	1
AT3G03330	1	0	0	1
phospholipid_remodeling_(phosphatidylcholine,_yeast)	0	1	0	1
ethanol_degradation_II	1	0	0	1
PRPP_biosynthesis_I	0	0	1	1
a_pectate_oligosaccharide_with_4-(4-deoxy-alpha-D-galact-4-enuronosyl)-D-galacturonate_end	0	0	1	1
superpathway_of_UDP-glucose-derived_O-antigen_building_blocks_biosynthesis	0	0	1	1
L-ascorbate_biosynthesis_I_(L-galactose_pathway)	1	1	0	0
UDP-alpha-D-galacturonate	0	1	1	0
camalexin_biosynthesis	0	0	1	1
iron_reduction_and_absorption	0	1	1	0
pentose_phosphate_pathway_(non-oxidative_branch)	0	0	1	1
(1,4-alpha-D-glucosyl)(n)	1	0	0	1
glycine_betaine	1	1	0	0
an_acceptor_xyloglucan_with_xyloglucanyl_segment	0	1	0	1
D-mannose_degradation	1	1	0	0
linoleate_biosynthesis_I_(plants)	1	1	0	0
gamma-glutamyl_cycle_(plant_pathway)	1	0	1	0
stachyose_degradation	0	1	1	0
pseudotropine	0	0	1	1
AT2G31790	0	0	1	1
gluconeogenesis_I	1	0	0	1
AT4G18240	1	0	0	1
AT4G33540	0	0	1	1
N1-acetylspermine	1	1	0	0
chlorophyll_a_degradation_II	1	0	1	0
sinapoyl-(S)-malate	0	0	1	1
cellulose(n)	1	0	0	1
AT2G22990	0	0	1	1
alpha-D-mannose_6-phosphate	1	1	0	0
AT5G43940	0	1	0	1
diacylglycerol_biosynthesis_(PUFA_enrichment_in_oilseed)	0	0	1	1
AT2G19880	0	0	1	1
trans-zeatin_biosynthesis	1	1	0	0
AT2G35020	0	0	1	1
AT1G02660	1	0	1	0
UDP-L-arabinose_biosynthesis_I_(from_UDP-xylose)	0	1	1	0
AT1G53580	0	0	1	1
AT2G18730	1	1	0	0
superpathway_of_sucrose_and_starch_metabolism_I_(non-photosynthetic_tissue)	0	0	1	1
phenolic_malonylglucosides_biosynthesis	0	1	1	0
AT4G14716	0	1	1	0
AT4G11980	0	0	1	1
AT5G34930	1	0	0	1
AT4G01070	0	0	1	1
AT2G23180	0	1	0	1
maltotetraose	1	1	0	0
jasmonic_acid_biosynthesis	1	0	0	1
spermine_and_spermidine_degradation_III	1	1	0	0
AT4G15490	0	0	1	1
AT1G62430	0	1	0	1
alpha-D-mannose_1-phosphate	1	1	0	0
AT2G32010	0	0	1	1
a_1-phosphatidyl-1D-myo-inositol_4-phosphate	1	0	0	1
steviol_glucoside_biosynthesis_(rebaudioside_A_biosynthesis)	0	0	1	1
maltose	0	1	1	0
(1,4-alpha-D-galacturonosyl)(n+m)	0	1	1	0
2-hydroxy-3-butenylglucosinolate	1	0	0	1
AT4G30580	0	1	0	1
AT4G09020	0	1	1	0
glutathione_disulfide	1	0	1	0
folate_polyglutamylation	0	0	1	1
AT1G48030	0	0	1	1
an_acceptor_Xyloglucan	0	1	0	1
AT4G03060	0	0	1	1
cellulose(n+1)	1	0	0	1
1,2-di-O-sinapoyl-beta-D-glucose	0	0	1	1
AT4G29720	1	1	0	0
a_carboxylic_ester	1	1	0	0
flavonoid_biosynthesis	0	1	1	0
3-acetamidopropanal	1	1	0	0
AT3G23730	0	1	0	1
aerobic_respiration_I_(cytochrome_c)	1	1	0	0
3-methylthiopropanoate_biosynthesis	0	1	1	0
AT5G27380	1	0	1	0
tropine	0	0	1	1
tropinone	0	0	1	1
formate_oxidation_to_CO2	0	1	1	0
UDP-D-galactose_biosynthesis	0	0	1	1
AT2G40840	0	1	1	0
UDP-alpha-D-glucose	0	0	1	1
colanic_acid_building_blocks_biosynthesis	0	0	1	1
AT4G27570	0	1	1	0
a_donor_xyloglucan	0	1	0	1
a_pectin	1	0	0	1
UDP-glucose_biosynthesis	0	0	1	1
AT5G13700	1	1	0	0
dhurrin_biosynthesis	1	0	1	0
AT2G22450	0	1	1	0
AT4G38690	1	0	0	1
triacylglycerol_biosynthesis	0	0	1	1
ethylene_biosynthesis_I_(plants)	1	0	0	1
triacylglycerol_degradation	0	0	1	1
formate	0	1	1	0
AT2G30150	0	0	1	1
sucrose_6F-phosphate	0	1	0	1
glycolysis_II_(from_fructose_6-phosphate)	1	0	0	1
AT5G17050	0	1	1	0
benzyl-desulfoglucosinolate	0	0	0	1
(1,4-alpha-D-glucosyl)(n+1)	1	0	0	0
fatty_acid_beta-oxidation_II_(peroxisome)	1	0	0	0
chlorogenic_acid_biosynthesis_I	1	0	0	0
aerobic_respiration_III_(alternative_oxidase_pathway)	0	1	0	0
6-methylthiohexyldesulfoglucosinolate	0	0	0	1
AT1G13640	0	0	0	1
AT2G29450	0	0	1	0
adenosine_deoxyribonucleotides_de_novo_biosynthesis	0	0	1	0
(sulfide)n-1	0	0	1	0
AT4G20890	0	0	0	1
indole-3-butyryl-glucose	0	0	0	1
sorbitol_biosynthesis_II	0	0	1	0
AT3G48720	0	0	1	0
AT4G33030	0	0	1	0
5-methylthiopentyldesulfoglucosinolate	0	0	0	1
D-ribose_5-phosphate	0	0	1	0
a_limit_dextrin	0	1	0	0
AT3G46440	0	0	0	1
AT1G02730	0	0	0	1
AT5G61840	0	0	1	0
AT1G67730	0	0	1	0
anthocyanidin_modification_(Arabidopsis)	0	0	1	0
a_long-chain_fatty_acid	0	0	1	0
AT5G03490	0	0	0	1
AT5G47435	0	0	1	0
glycine_cleavage	0	0	1	0
AT3G04790	0	0	1	0
AT3G49680	0	0	0	1
AT3G03250	0	1	0	0
AT5G65140	1	0	0	0
a_1,2-diacyl-sn-glycerol	0	0	0	1
an_anthocyanidin-3-O-beta-D-glucoside	0	1	0	0
D-myo-inositol_(1,4,5)-trisphosphate	1	0	0	0
pyrimidine_nucleobases_salvage_I	0	0	0	1
AT5G56630	0	0	1	0
AT1G24100	0	0	0	1
AT5G53370	0	0	1	0
antheraxanthin	0	1	0	0
acetaldehyde	0	0	0	1
D-myo-inositol_(1,3,4)-trisphosphate_biosynthesis	1	0	0	0
indole-3-butyrate	0	0	0	1
AT5G12890	0	0	1	0
glucosinolate_biosynthesis_from_tetrahomomethionine	0	0	0	1
AT2G43350	1	0	0	0
5-methylsulfinylpentyl_glucosinolate	0	0	0	1
AT1G68890	0	0	0	1
AT1G79440	0	1	0	0
alpha-linolenate	1	0	0	0
alpha,alpha-trehalose_6-phosphate	1	0	0	0
AT2G02390	0	0	1	0
AT5G38450	1	0	0	0
AT3G56060	0	0	1	0
AT3G10230	1	0	0	0
AT5G64740	0	0	0	1
a_1,2-diacyl-sn-glycerol[out]	0	0	0	1
AT1G62570	0	0	0	1
AT3G08510	1	0	0	0
AT4G18010	1	0	0	0
an_L-cysteine-S-conjugate	0	0	1	0
fatty_acid_alpha-oxidation_I	1	0	0	0
AT1G60600	1	0	0	0
n_a_(1->4)-beta-D-xylan_oligosaccharide	1	0	0	0
glutathione-mediated_detoxification_II	0	0	1	0
gamma-glutamyl_cycle	0	0	1	0
AT1G58290	0	1	0	0
N,N-dimethylaniline	0	0	0	1
AT4G26790	0	0	1	0
AT3G22200	0	1	0	0
AT1G14720	0	0	0	1
AT1G65670	1	0	0	0
CMP-KDO_biosynthesis_I	0	0	1	0
cytokinins_9-N-glucoside_biosynthesis	1	0	0	0
alpha,alpha-trehalose	1	0	0	0
a_(glucosyl)2(mannosyl)9-(N-acetylglucosaminyl)2-diphosphodolichol	0	1	0	0
a_very-long-chain_oxoacyl-CoA	0	0	1	0
(3Z)-hex-3-en-ol	0	1	0	0
AT5G16910	0	1	0	0
AT1G63180	0	0	0	1
zeaxanthin_biosynthesis	0	0	0	1
AT2G01180	1	0	0	0
AT1G05680	0	0	0	1
sulfolipid_biosynthesis	0	0	1	0
fructose_2,6-bisphosphate_biosynthesis	0	1	0	0
AT2G27860	0	0	1	0
folate_polyglutamylation_II	0	0	1	0
AT1G48100	0	1	0	0
chlorogenic_acid_biosynthesis_II	1	0	0	0
AT4G37320	0	0	1	0
a_carotenoid_beta-end_group	1	0	0	0
AT5G39080	0	0	1	0
protocatechualdehyde	0	0	1	0
AT3G55260	1	0	0	0
chlorophyll_a_biosynthesis_I	0	0	1	0
AT3G47590	0	1	0	0
cytokinins_7-N-glucoside_biosynthesis	1	0	0	0
very_long_chain_fatty_acid_biosynthesis_I	0	0	1	0
AT1G02310	0	0	1	0
AT1G78370	0	0	0	1
protocatechuate	0	0	1	0
AT3G02100	0	0	1	0
trans-polyisoprenyln+1-PP	0	0	0	1
a_purine_base	0	0	0	1
glycolipid_desaturation	0	1	0	0
chlorophyll_cycle	0	0	1	0
AT1G74100	0	0	0	1
AT3G25585	0	0	0	1
AT5G52100	0	0	1	0
AT3G55030	0	0	0	1
AT2G36460	0	0	1	0
a_very-long-chain_2,3,4-saturated_fatty_acyl_CoA	0	0	1	0
pyruvate_decarboxylation_to_acetyl_CoA	1	0	0	0
citrulline-nitric_oxide_cycle	1	0	0	0
2-oxoisovalerate_decarboxylation_to_isobutanoyl-CoA	0	0	0	1
AT3G47630	1	0	0	0
AT5G43760	0	0	1	0
phosphatidylglycerol_biosynthesis_I_(plastidic)	0	0	0	1
AT2G45790	0	1	0	0
AT5G08380	0	1	0	0
a_substituted_beta-amino_acid	0	1	0	0
AT2G24210	0	0	0	1
AT4G00110	0	1	0	0
2-propenyl-glucosinolate	0	0	1	0
AT4G21990	0	0	1	0
N1-acetylspermidine	0	1	0	0
AT3G14930	1	0	0	0
AT1G77330	1	0	0	0
xyloglucan_with_an_alpha-D-xylosyl_sidechain	0	0	1	0
AT2G30550	0	0	1	0
AT5G14780	0	0	1	0
AT3G60620	0	0	0	1
16-hydroxypalmitate	0	0	1	0
AT5G17030	0	0	0	1
a_non_galactosylated_galactose_acceptor	0	1	0	0
phosphatidylcholine_biosynthesis_III	0	0	1	0
AT1G43620	0	0	1	0
AT4G17360	0	1	0	0
3-methylthiopropyl-glucosinolate	0	0	0	1
AT2G19440	0	1	0	0
a_1,4-alpha-D-glucan	0	0	0	1
AT4G27260	0	0	0	1
1,3-beta-D-glucan(n-1)	0	1	0	0
AT1G65580	1	0	0	0
AT3G02720	0	0	0	1
AT1G60660	1	0	0	0
AT3G60750	0	0	1	0
AT4G13250	0	0	1	0
AT2G35370	0	0	1	0
AT4G29210	0	0	1	0
uroporphyrinogen-III	1	0	0	0
AT4G34180	0	0	1	0
AT3G48730	0	1	0	0
all-trans-octaprenyl_diphosphate	0	0	0	1
AT5G10870	0	0	0	1
salicylate_glucosides_biosynthesis_IV	0	0	1	0
AT3G51240	0	1	0	0
[(1->4)-alpha-D-glucosyl]n	0	0	0	1
[(1->4)-beta-D-xylan](n)	0	0	0	1
AT3G14310	1	0	0	0
AT5G55120	0	0	0	1
AT3G49050	0	0	1	0
AT5G24760	0	0	0	1
AT5G17420	1	0	0	0
proline_degradation	0	0	1	0
phenylalanine_biosynthesis_II	1	0	0	0
maltohexaose	0	1	0	0
AT2G21260	1	0	0	0
trans-zeatin_riboside_diphosphate	1	0	0	0
AT3G48520	1	0	0	0
a_1,2-diglyceride	0	0	1	0
starch	1	0	0	0
AT2G35650	0	0	0	1
a_[glycine-cleavage_complex_H_protein]_N6-dihydrolipoyl-L-lysine	0	0	1	0
AT4G34920	0	0	1	0
dolichyl-diphosphooligosaccharide_biosynthesis	0	1	0	0
TCA_cycle_variation_V_(plant)	1	0	0	0
AT1G64900	0	1	0	0
AT1G55850	0	0	1	0
AT3G51830	0	0	0	1
all-trans-heptaprenyl_diphosphate	0	0	0	1
AT4G01950	0	0	1	0
methylene-tetrahydropteroyl-[gamma-Glu](n)	0	0	0	1
AT1G59700	0	0	1	0
4-methoxy-3-indolylmethyl-glucosinolate	0	0	1	0
spermine_biosynthesis	0	1	0	0
AT3G50110	1	0	0	0
AT5G07830	1	0	0	0
2-naphthol_6-O-malonylglucoside	0	0	1	0
oleate	1	0	0	0
AT5G03650	0	0	0	1
AT1G11860	0	0	1	0
AT4G11840	0	1	0	0
UDP-N-acetyl-D-galactosamine	0	0	0	1
AT2G45440	0	0	1	0
cycloeucalenol	0	1	0	0
L-galactono-1,4-lactone	0	1	0	0
AT2G31960	0	0	0	1
AT4G04970	0	0	1	0
a_1-phosphatidyl-1D-myo-inositol_3,4-bisphosphate	0	0	0	1
AT3G15290	1	0	0	0
1-naphthol_6-O-malonylglucoside	0	0	1	0
D-sorbitol_degradation_I	0	0	1	0
AT3G57790	0	0	0	1
4-aminobutyrate_degradation_IV	0	1	0	0
AT5G55500	0	0	1	0
a_[glycine-cleavage_complex_H_protein]_N6-aminomethyldihydrolipoyl-L-lysine	0	0	1	0
a_polysaccharide	0	1	0	0
AT1G07230	0	0	0	1
N-acetyl-alpha-D-galactosamine_1-phosphate	0	0	0	1
salicylate_glucosides_biosynthesis_III	0	0	1	0
AT5G45020	0	0	1	0
1-18:1-2-16:0-phosphatidylglycerol	0	1	0	0
glucosinolate_biosynthesis_from_trihomomethionine	0	0	0	1
an_[apo_BCAA_dehydrogenase_E2_protein]_N6-S-[2-methylbutanoyl]dihydrolipoyl-L-lysine	0	0	0	1
AT1G07250	0	0	0	1
71-hydroxychlorophyll_a	0	0	1	0
quercetin_3-sulfate	0	0	1	0
a_limit_dextrin_with_short_branches	0	1	0	0
glucose	1	0	0	0
AT2G36390	0	0	0	1
a_1,4-beta-D-glucan	0	0	1	0
AT3G07270	0	0	1	0
AT3G10840	0	0	0	1
fecosterol	0	0	0	1
AT2G16890	0	0	1	0
AT5G59750	0	1	0	0
indole-3-acetyl-amide_conjugate_biosynthesis	0	0	0	1
a_triglyceride	0	0	1	0
AT1G75270	0	0	1	0
phytochromobilin_biosynthesis	0	1	0	0
AT2G34850	0	1	0	0
sarcosine	0	1	0	0
AT1G64950	0	0	1	0
AT2G01290	0	0	0	1
AT4G31870	1	0	0	0
an_oligonucleotide	1	0	0	0
2-methylbutanoyl-CoA	0	0	0	1
AT1G05610	0	1	0	0
AT5G16715	0	0	0	1
AT1G01120	0	0	1	0
starch_degradation_II	0	1	0	0
AT1G17050	0	0	0	1
AT5G05480	0	0	0	1
AT1G34340	1	0	0	0
AT4G39350	0	0	1	0
AT4G27030	0	1	0	0
AT1G62940	0	0	1	0
AT3G21790	0	0	1	0
glucosinolate_biosynthesis_from_homomethionine	0	0	0	1
3-butenylglucosinolate	0	0	0	1
gamma-carotene	1	0	0	0
AT3G09920	0	0	1	0
AT3G06770	0	0	1	0
chlorophyllide_a_biosynthesis_I_(aerobic,_light-dependent)	1	0	0	0
sn-1-lyso-2-16:0-monogalactosyldiacylglycerol	0	0	1	0
glucomannan(n+1)	0	0	0	1
a_purine_2-deoxyribonucleoside	0	0	0	1
AT3G49220	0	0	0	1
AT1G78580	0	0	0	1
trans-lycopene_biosynthesis_II_(plants)	0	1	0	0
AT2G27820	0	0	0	1
spermidine_biosynthesis_I	0	1	0	0
hydrogen_cyanide	1	0	0	0
AT3G21560	0	0	0	1
4-methylthiobutyldesulfoglucosinolate	0	0	0	1
trans-zeatin_riboside_monophosphate	1	0	0	0
geranate	0	0	1	0
succinate_semialdehyde	0	1	0	0
AT3G15530	1	0	0	0
3-methylthiopropyl-desulfoglucosinolate	0	0	0	1
AT2G31360	0	1	0	0
a_xylose/galactose/fucose_xyloglucan	0	0	1	0
AT3G48090	1	0	0	0
an_[apo_BCAA_dehydrogenase_E2_protein]_N6-dihydrolipoyl-L-lysine	0	0	0	1
7-methylsulfinylheptyl_glucosinolate	0	0	0	1
cyanide_degradation	0	0	1	0
4-methylthiobutyl_glucosinolate	0	0	0	1
phytochelatins_biosynthesis	0	0	1	0
AT5G58700	0	0	1	0
AT1G35420	1	0	0	0
AT2G35390	0	0	1	0
AT3G03470	1	0	0	0
a_glutathione-toxin_conjugate	0	0	1	0
a_(1->4)-beta-D-xylan	1	0	0	0
indole-3-acetate_degradation_V	0	0	0	1
8-methylthiooctyl_glucosinolate	0	0	0	1
a_lipid_hydroperoxide	1	0	0	0
AT2G28080	0	0	1	0
AT4G35220	0	1	0	0
6-methylthiohexylglucosinolate	0	0	0	1
GDP-L-galactose_biosynthesis	1	0	0	0
a_maltooligosyl-trehalose	1	0	0	0
an_N-acylated_aliphatic-L-amino_acid	0	0	1	0
AT1G56710	0	0	1	0
a_GXGG_xylogulcan	0	0	1	0
AT3G02600	0	1	0	0
1-18:1-2-trans-16:1-phosphatidylglycerol	0	1	0	0
(3R,_7S)-12-hydroxy-jasmonoyl-L-isoleucine	1	0	0	0
AT5G48900	0	0	1	0
tetrapyrrole_biosynthesis_I_(from_glutamate)	0	1	0	0
pyrimidine_salvage_pathway	0	0	0	1
L-valine	0	0	0	1
AT5G22460	0	0	0	1
an_N-acetyl-beta-D-hexosaminide	1	0	0	0
a_glucosylated_glycogenin	0	0	0	1
AT1G31070	0	0	0	1
siroheme_biosynthesis	0	0	1	0
phosphatidylcholine_biosynthesis_IV	0	0	1	0
photorespiration	0	0	1	0
AT2G48150	0	0	1	0
AT2G47240	0	0	1	0
detoxification_of_reactive_carbonyls_in_chloroplasts	0	1	0	0
AT5G40850	1	0	0	0
AT5G48230	1	0	0	0
6-methylsulfinylhexyl_glucosinolate	0	0	0	1
a_CDP-diacylglycerol	0	0	0	1
ubiquinol-9_biosynthesis_(eukaryotic)	0	0	1	0
a_mercapturate	0	0	1	0
ajugose_biosynthesis_I_(galactinol-dependent)	0	1	0	0
ajugose_biosynthesis_II_(galactinol-independent)	0	1	0	0
glucosinolate_biosynthesis_from_pentahomomethionine	0	0	0	1
AT5G41670	0	0	0	1
nicotinate	1	0	0	0
AT4G04870	0	0	0	1
AT5G02410	0	1	0	0
AT2G44660	0	1	0	0
L-glutamine_biosynthesis_II_(tRNA-dependent)	1	0	0	0
N,N-dimethylaniline-N-oxide	0	0	0	1
AT2G15090	0	0	1	0
AT4G24140	0	1	0	0
AT1G78270	0	0	0	1
AT5G54770	0	1	0	0
AT3G15730	0	0	0	1
heptanoate	0	0	1	0
AT1G10770	0	0	1	0
L-ascorbate_degradation_V	0	0	0	1
spermine	0	1	0	0
glutathione_degradation	0	0	1	0
spermidine	0	1	0	0
a_dihydroflavonol	0	1	0	0
AT4G30950	0	1	0	0
cis-dienelactone	1	0	0	0
maltotriose	0	1	0	0
AT5G20950	0	1	0	0
ADP-alpha-D-glucose	1	0	0	0
AT3G07010	0	0	0	1
AT3G29320	0	1	0	0
AT5G58690	0	0	0	1
phosphate_acquisition	1	0	0	0
AT3G62410	0	0	0	1
AT1G08550	0	1	0	0
AT4G16800	0	1	0	0
AT5G43440	1	0	0	0
a_primary_amine	0	1	0	0
AT5G11720	1	0	0	0
AT2G41530	0	0	0	1
1-18:1-2-16:1-monogalactosyldiacylglycerol	0	1	0	0
AT2G31990	0	0	1	0
AT2G26250	0	0	1	0
salvage_pathways_of_pyrimidine_ribonucleotides	0	0	0	1
AT3G54050	0	0	1	0
beta-zeacarotene	1	0	0	0
glycolipid_biosynthesis	0	0	1	0
IAA_biosynthesis_VII	0	0	0	1
18-hydroxyoleate	0	0	1	0
AT3G16520	0	0	0	1
AT2G29420	0	0	0	1
a_[protein]-L-aspartate	0	0	0	1
fructose_1,6-bisphosphate	0	0	1	0
AT1G10760	0	1	0	0
AT3G60290	0	1	0	0
AT2G01880	1	0	0	0
AT1G31220	0	1	0	0
AT2G36870	0	1	0	0
AT1G23190	0	0	1	0
2-deoxy-alpha-D-ribose_1-phosphate	0	0	0	1
AT2G29630	0	0	1	0
D-ribulose_5-phosphate	0	0	0	1
cardiolipin_biosynthesis_II	0	0	0	1
AT3G10870	0	1	0	0
AT1G74210	0	0	1	0
AT4G10120	0	1	0	0
AT1G04620	0	0	1	0
[(1->4)-beta-D-xylan](n+1)	0	0	0	1
AT2G22250	0	0	0	1
H2	0	0	1	0
heptanal	0	0	1	0
(2S)-naringenin	0	1	0	0
trans-zeatin_riboside_triphosphate	1	0	0	0
AT5G19530	0	1	0	0
unsaturated,_even_numbered_fatty_acid_beta-oxidation	1	0	0	0
AT5G11930	0	0	0	1
7-methylthioheptyl_glucosinolate	0	0	0	1
oleoyl-CoA	0	0	1	0
a_[apo_BCAA_dehydrogenase_E2_protein]_N6-S-[3-methylbutanoyl]dihydrolipoyl-L-lysine	0	0	0	1
a_primary_alcohol	0	1	0	0
(2S,4S)-4-hydroxy-2,3,4,5-tetrahydrodipicolinate	0	0	1	0
AT3G23820	0	0	1	0
an_N-acetyl-beta-D-hexosamine	1	0	0	0
phospholipid_desaturation	0	1	0	0
an_aliphatic_L-amino_acid	0	0	1	0
AT1G66980	1	0	0	0
AT3G04030	0	0	1	0
AT4G02130	0	1	0	0
a_[protein]-N4-(N-acetyl-beta-D-glucosaminyl)-L-asparagine	0	0	0	1
AT3G48000	0	0	0	1
AT1G30520	0	0	0	1
2-oxoglutarate_decarboxylation_to_succinyl-CoA	1	0	0	0
amylopectin	0	1	0	0
glucamannan(n)	0	0	0	1
AT1G72520	1	0	0	0
AT2G26800	0	1	0	0
1-hydroxy-3-indolylmethyl_glucosinolate	0	0	1	0
a_lipid	1	0	0	0
AT2G29360	0	0	0	1
dTDP-L-rhamnose_biosynthesis_II	0	0	1	0
nicotinamide	0	1	0	0
a_short_glucan	0	1	0	0
AT5G62910	0	0	1	0
AT4G23920	0	0	1	0
n_a_mannan_oligosaccharide	0	0	1	0
AT1G08110	0	0	1	0
heme_biosynthesis_I_(aerobic)	1	0	0	0
AT1G69580	0	1	0	0
a_beta-lactam	0	1	0	0
methylerythritol_phosphate_pathway_II	0	0	0	1
1-naphthol_glucoside	0	0	1	0
AT5G67030	0	1	0	0
AT5G18900	1	0	0	0
4-(2-carboxyphenyl)-4-oxobutyryl-CoA	0	0	0	1
AT1G53500	0	0	0	1
UTP_and_CTP_dephosphorylation_I	0	0	0	1
very_long_chain_fatty_acid_biosynthesis_II	0	0	1	0
L-allo-threonine	0	0	0	1
AT1G44180	0	0	1	0
AT4G17080	0	0	0	1
glucosinolate_biosynthesis_from_hexahomomethionine	0	0	0	1
(1,6-alpha-D-glucosyl)(m-1)	0	1	0	0
glucosinolate_biosynthesis_from_phenylalanine	0	0	0	1
AT3G45140	0	1	0	0
AT5G63770	0	0	0	1
AT5G20280	0	0	0	1
AT5G13930	0	1	0	0
cyanate_degradation	0	1	0	0
AT1G64460	1	0	0	0
6-hydroxymethyl-dihydropterin_diphosphate_biosynthesis_I	0	0	1	0
glucose_and_glucose-1-phosphate_degradation	0	1	0	0
AT1G31690	0	1	0	0
zeaxanthin,_antheraxanthin_and_violaxanthin_interconversion	0	0	0	1
a_nucleoside_diphosphate-glucose	0	1	0	0
AT3G06850	0	0	0	1
AT2G32810	0	1	0	0
AT2G24630	0	1	0	0
guanidinoacetate	0	0	1	0
GABA_shunt	0	1	0	0
a_thalian-diol	1	0	0	0
tyrosine_biosynthesis_II	1	0	0	0
AT3G23640	0	0	0	1
AT4G34138	0	0	0	1
AT1G21130	0	0	1	0
AT3G50920	0	1	0	0
AT5G03080	0	0	0	1
trehalose_degradation_II_(trehalase)	0	1	0	0
AT1G77120	0	1	0	0
AT3G10720	0	1	0	0
AT3G04520	0	0	0	1
AT1G13750	1	0	0	0
AT1G03410	0	0	0	1
AT2G27690	0	0	1	0
AT3G54690	0	0	0	1
AT5G63420	0	1	0	0
demethylphylloquinol	1	0	0	0
(1,4)-beta-xylan_degradation	1	0	0	0
AT3G05510	0	0	0	1
AT2G31350	0	0	0	1
AT1G73480	0	0	0	1
phylloquinol	1	0	0	0
an_[apo_BCAA_dehydrogenase_E2_protein]_N6-S-[2-methylpropanoyl]dihydrolipoyl-L-lysine	0	0	0	1
AT4G23420	0	0	1	0
acetyl-CoA_biosynthesis_III_(from_citrate)	1	0	0	0
AT1G23550	0	1	0	0
AT3G62660	0	0	0	1
AT5G18210	0	1	0	0
AT1G67490	0	0	0	1
thioredoxin_pathway	0	0	1	0
a_large-branched_glucan	0	1	0	0
AT1G15080	0	0	0	1
AT2G28305	1	0	0	0
AT1G70670	1	0	0	0
an_alcohol	1	0	0	0
2-succinylbenzoate	0	0	0	1
AT5G18990	1	0	0	0
arginine_degradation_X_(arginine_monooxygenase_pathway)	0	1	0	0
AT5G62420	0	1	0	0
AT5G20960	0	0	1	0
prephenate	0	0	0	1
methylene-tetrahydropteroyl-[gamma-Glu](n+1)	0	0	0	1
1,3-beta-D-glucan(n)	0	1	0	0
AT4G24220	0	0	0	1
AT1G07440	0	0	1	0
AT1G15140	0	0	1	0
a_glycerophosphodiester	0	0	1	0
AT5G09420	1	0	0	0
AT4G33670	0	1	0	0
8-methylthiooctyldesulfoglucosinolate	0	0	0	1
[(1->4)-alpha-D-glucosyl](n-1)	0	0	0	1
AT5G22630	1	0	0	0
AT1G60550	0	0	0	1
AT2G03750	0	0	1	0
AT2G39630	0	0	1	0
AT3G14220	0	1	0	0
AT3G09560	0	0	0	1
zymosterol	0	0	0	1
AT5G64300	0	0	1	0
AT4G19120	0	0	0	1
AT4G08160	1	0	0	0
S-hydroxymethylglutathione	0	0	0	1
AT3G03480	0	1	0	0
a_glycogen	0	0	0	1
5-methylthiopentylglucosinolate	0	0	0	1
an_isoflavone-7-O-beta-D-glucoside	0	0	0	1
a_ketone	0	0	0	1
luteolin_7-O-glucoside	0	0	0	1
AT5G06570	0	1	0	0
4-aminobutyrate_degradation	0	1	0	0
HX	0	0	1	0
AT2G38270	1	0	0	0
AT1G70730	0	0	0	1
glutathione_biosynthesis	0	0	1	0
TCA_cycle_II_(plants_and_fungi)	1	0	0	0
(+)-7-iso-jasmonoyl-L-isoleucine	1	0	0	0
4-methylsulfinylbutyl_glucosinolate	0	0	0	1
AT5G04060	1	0	0	0
(sulfide)n	0	0	1	0
AT3G26060	1	0	0	0
guanosine_deoxyribonucleotides_de_novo_biosynthesis_I	0	0	1	0
AT3G10160	0	0	0	1
AT5G65860	0	0	1	0
AT1G21480	0	1	0	0
AT3G06580	0	0	1	0
creatine	0	0	1	0
AT1G23740	0	1	0	0
AT2G32030	0	1	0	0
AT5G17310	1	0	0	0
AT3G46670	0	0	1	0
AT1G15110	0	0	0	1
methanesulfonate	0	0	1	0
phosphatidylglycerol_biosynthesis_II_(non-plastidic)	0	0	0	1
acetoacetyl-CoA	1	0	0	0
D-myo-inositol_(1,4,5)-trisphosphate_degradation	0	0	1	0
AT1G05560	0	0	0	1
a_purine_ribonucleoside	0	0	0	1
an_exposed_unphosphorylated,_(alpha-1,6)-branched_malto-oligosaccharide_tail_on_amylopectin	0	1	0	0
cytokinins_degradation	1	0	0	0
AT3G43270	0	0	0	1
a_chalcone	0	1	0	0
trans-dienelactone	1	0	0	0
AT1G01710	0	0	1	0
7-methylthioheptyldesulfoglucosinolate	0	0	0	1
all-trans-hexaprenyl_diphosphate	0	0	0	1
AT5G50375	0	1	0	0
glucosinolate_biosynthesis_from_dihomomethionine	0	0	0	1
AT1G08980	0	1	0	0
AT5G11110	0	0	1	0
(S)-3-hydroxy-3-methylglutaryl-CoA	0	1	0	0
a_glucan	0	0	1	0
AT5G13640	0	0	0	1
VTC2_cycle	1	0	0	0
2-naphthol_glucoside	0	0	1	0
dimethylglycine	0	1	0	0
AT5G65700	0	0	1	0
RX	0	0	1	0
AT4G12830	0	1	0	0
AT2G23420	1	0	0	0
AT4G32170	1	0	0	0
8-methylsulfinyloctyl_glucosinolate	0	0	0	1
trans-polyisoprenyln-PP	0	0	0	1
galactose_degradation_III	0	0	1	0
AT5G52570	1	0	0	0
indolylmethyl-desulfoglucosinolate	0	0	0	1
AT5G04980	1	0	0	0
AT4G00240	1	0	0	0
AT3G19420	0	0	0	1
AT4G23730	0	1	0	0
AT3G26280	1	0	0	0
AT3G55120	0	1	0	0
n_starch	0	0	0	1
4-hydroxy-3-indolylmethyl-glucosinolate	0	0	1	0
cysteine_biosynthesis_I	0	0	1	0
AT3G29630	0	0	0	1
ethanol	0	1	0	0
an_XXXG_xylogulcan	0	0	1	0
AT3G55360	0	0	1	0
a_mannan	0	0	1	0
GDP-L-fucose_biosynthesis_II_(from_L-fucose)	0	1	0	0
2,6-dioxo-6-phenylhexa-3-enoate	0	0	0	1
AT2G22900	0	0	1	0
AT1G78240	0	1	0	0
AT1G28430	1	0	0	0
a_[procollagen]_trans_4-hyroxy-L-proline	1	0	0	0
AT3G14210	0	0	1	0
AT5G04360	0	1	0	0
AT1G68530	0	0	1	0
coenzyme_A_biosynthesis_I	0	0	1	0
geranylfarnesyl_diphosphate	0	0	0	1
(1,4-alpha-D-galacturonide)(n-1)	0	0	1	0
AT1G25375	1	0	0	0
L-ascorbate_biosynthesis_V	0	1	0	0
AT4G37560	0	0	1	0
(1,4-alpha-D-galacturonide)n	0	0	1	0
AT2G39770	0	1	0	0
AT3G25140	0	0	1	0
AT1G74920	1	0	0	0
AT4G31780	0	0	0	1
AT2G26080	0	0	1	0
AT5G08640	0	1	0	0
a_linear_malto-oligosaccharide	1	0	0	0
AT5G58070	0	1	0	0
AT1G05530	0	0	1	0
AT2G43020	0	1	0	0
superpathway_of_anthocyanin_biosynthesis_(from_cyanidin_and_cyanidin_3-O-glucoside)	0	0	1	0
UDP-N-acetyl-alpha-D-galactosamine	0	0	0	1
AT2G44490	0	0	1	0
AT3G15820	0	0	0	1
4-methylumbelliferone_6-O-malonylglucoside	0	0	1	0
AT5G44000	0	0	0	1
coumarin_biosynthesis_(via_2-coumarate)	0	0	0	1
butanal	0	1	0	0
glutamate-1-semialdehyde	0	1	0	0
2,4,4,6-tetrahydroxychalcone	0	1	0	0
AT5G65780	0	0	0	1
